# Supplementary material for: The Colorectal Cancer Microbiota Alter Their Transcriptome To Adapt to the Acidity, Reactive Oxygen Species, and Metabolite Availability of Gut Microenvironments
Source: mSphere. 2023 Feb 27;8(2):e00627-22. doi: 10.1128/msphere.00627-22 (PMC10117117; doi:10.1128/msphere.00627-22)
Supplement: DATA SET S1 [file msphere.00627-22-s0004.xlsx]

## Sheet: Data Set S1, Tab1
Row.names	baseMean	controlMean	experimentalMean	log2FoldChange	lfcSE	stat	pvalue	padj
CBSS-216592.1.peg.3534	70.0004	88.1836	597.587	3.84114	0.742689	5.17194	2.31681e-07	0.000100318
Curli production	7.29417	6.23061	13.5631	3.81155	0.911246	4.18278	2.87963e-05	0.00428604
Ribosome biogenesis archaeal	11.7711	1.65714	21.8851	3.71011	1.20481	3.07942	0.00207405	0.0498925
Glyoxylate bypass	121.57	98.9321	225.688	3.70166	0.715682	5.17221	2.31341e-07	0.000100318
Central meta-cleavage pathway of aromatic compound degradation	61.5038	9.56746	113.44	3.57104	0.836903	4.26697	1.98146e-05	0.00428604
Carnitine Metabolism in Microorganisms	120.985	19.0779	222.892	3.54327	0.779459	4.54581	5.4724e-06	0.0015797
Coenzyme B synthesis	10.5241	1.751	19.2971	3.43232	1.19878	2.86318	0.00419418	0.0712188
Methanogenesis from methylated compounds	132.666	22.6479	242.685	3.42171	0.863555	3.96235	7.42147e-05	0.00714111
Anaerobic Oxidative Degradation of L-Ornithine	2423.34	478.241	4368.43	3.19142	0.967073	3.30008	0.000966574	0.0298948
Streptococcus agalactiae virulome	3.15487	0.67084	5.6389	3.14203	1.1009	2.85406	0.00431649	0.0718862
Propionate-CoA to Succinate Module	29.2553	64.8188	52.3314	3.06785	0.813266	3.77226	0.000161773	0.0107766
YjbEFGH Locus Involved in Exopolysaccharide Production	4.73245	4.60583	8.3647	2.98571	1.11322	2.68205	0.00731718	0.091836
CBSS-194948.1.peg.143	9.64046	2.34139	16.9395	2.82952	0.789378	3.58449	0.000337737	0.0194987
coenzyme M biosynthesis	67.6398	16.6923	118.587	2.82741	0.677095	4.17579	2.96954e-05	0.00428604
Acetoin, butanediol metabolism	356.908	95.2073	618.609	2.70098	0.712466	3.79103	0.000150023	0.0107766
Salmochelin-mediated Iron Acquisition	5.28714	15.8609	9.16079	2.6522	0.953851	2.78052	0.00542716	0.0810331
Photosystem II	11.8152	3.3501	20.2803	2.57148	0.911838	2.8201	0.00480083	0.0742414
Coenzyme F420 synthesis	38.7855	11.5348	66.0363	2.51362	0.869699	2.89022	0.00384975	0.0692268
Methanopterin biosynthesis2	89.3976	27.3227	151.472	2.46779	0.711942	3.46629	0.0005277	0.0228494
Osmoprotectant ABC transporter YehZYXW of Enterobacteriales	6.88548	16.0744	11.5066	2.38338	0.718145	3.3188	0.000904038	0.0294923
CBSS-261594.1.peg.788	15.2799	5.01978	25.54	2.37333	0.773265	3.06923	0.00214611	0.0502305
Formaldehyde assimilation: Ribulose monophosphate pathway	275.096	92.099	458.093	2.31272	0.5729	4.03687	5.41682e-05	0.00586371
Streptococcus pyogenes Virulome	1413.09	530.966	2295.21	2.11215	0.752765	2.80585	0.00501838	0.0762442
HtrA and Sec secretion	406.887	154.753	659.02	2.09111	0.639144	3.27174	0.00106889	0.0319194
Ferrous iron transporter EfeUOB, low-pH-induced	8.53712	16.6204	30.3634	2.03607	0.578347	3.5205	0.000430742	0.0207235
Glutathione: Redox cycle	69.268	27.4941	111.042	2.02093	0.661346	3.05579	0.00224469	0.0511553
CBSS-214092.1.peg.3450	30.4233	12.1866	48.66	1.99871	0.617979	3.23426	0.00121958	0.0352051
Competence in Streptococci	120.65	50.8043	190.496	1.90675	0.634573	3.00477	0.0026578	0.0575415
Mediator of hyperadherence YidE in Enterobacteria and its conserved region	212.829	92.2185	333.44	1.8516	0.689444	2.68564	0.00723918	0.091836
N-linked Glycosylation in Bacteria	1081.03	472.061	1690	1.84013	0.448557	4.10232	4.0902e-05	0.00506016
Type 1 pili (mannose-sensitive fimbriae)	16.7621	7.39152	26.1327	1.81195	0.674033	2.68821	0.00718353	0.091836
Phosphoenolpyruvate phosphomutase	115.316	56.7936	173.839	1.6067	0.554682	2.89662	0.0037721	0.0692268
Lysine degradation	2248.16	1128.88	3367.44	1.57698	0.49745	3.17014	0.00152368	0.039985
Prophage lysogenic conversion modules	61.3648	32.0069	90.7228	1.51107	0.439346	3.43935	0.000583108	0.023146
Auxin biosynthesis	6.27488	3.29307	9.25669	1.50713	0.560692	2.68799	0.00718838	0.091836
Trans-translation by stalled ribosomes	25.195	13.3671	37.0229	1.4792	0.444497	3.3278	0.000875354	0.0294923
Group II intron-associated genes	36709.8	19837.3	53582.3	1.43352	0.495632	2.89231	0.00382415	0.0692268
Serotype determining Capsular polysaccharide biosynthesis in Staphylococcus	186.052	101.195	270.909	1.42087	0.537334	2.6443	0.00818604	0.0983687
CBSS-222523.1.peg.1311	566.123	308.411	823.835	1.41739	0.521507	2.71788	0.00657013	0.0903458
Glutathione: Biosynthesis and gamma-glutamyl cycle	180.958	99.126	262.79	1.4087	0.516276	2.72859	0.00636057	0.0903458
L-ascorbate utilization (and related gene clusters)	88.9195	49.4371	128.402	1.37986	0.462708	2.98214	0.0028624	0.0579777
CBSS-354.1.peg.2917	908.634	512.131	1305.14	1.35005	0.40737	3.31406	0.000919505	0.0294923
BlaR1 Family Regulatory Sensor-transducer Disambiguation	1175.99	672.03	1679.95	1.32176	0.425966	3.10299	0.00191579	0.0474021
EC699-706	273.196	156.554	389.837	1.31759	0.359884	3.66116	0.000251074	0.0155308
Phenylacetyl-CoA catabolic pathway (core)	11.5596	7.1823	15.9369	1.15541	0.425871	2.71306	0.00666653	0.0903458
Sex pheromones in Enterococcus faecalis and other Firmicutes	54.9428	36.4856	73.4001	1.01472	0.368295	2.75518	0.00586597	0.0861005
Resistance to Vancomycin	497.66	351.508	643.811	0.873889	0.322166	2.71255	0.00667683	0.0903458
Purine Utilization	5286.01	3827.59	6744.44	0.817393	0.274257	2.98039	0.0028788	0.0579777
Hydantoin metabolism	443.774	334.244	553.305	0.727785	0.252843	2.8784	0.00399693	0.0692268
CBSS-83331.1.peg.3039	4209.03	4754.55	4966.14	-0.375858	0.133269	-2.8203	0.00479792	0.0742414
CBSS-224911.1.peg.435	253.38	307.129	199.631	-0.622717	0.213239	-2.92027	0.00349726	0.0673029
Galactosylceramide and Sulfatide metabolism	16097.6	19755.8	12439.3	-0.667423	0.194222	-3.43639	0.000589516	0.023146
Na(+) H(+) antiporter	922.825	1144.72	700.935	-0.707888	0.268145	-2.63994	0.00829205	0.0983687
Na(+)-translocating NADH-quinone oxidoreductase and rnf-like group of electron transport complexes	7657.6	9533.23	5781.98	-0.721432	0.226551	-3.18441	0.00145048	0.0392535
Purine nucleotide synthesis regulator	34.8061	44.657	24.9551	-0.843556	0.315704	-2.67198	0.00754051	0.0932869
D-Galacturonate and D-Glucuronate Utilization	5594.29	7190.93	3997.65	-0.847167	0.253842	-3.33738	0.000845723	0.0294923
YbbK	3961.01	5146.83	2775.2	-0.891144	0.315567	-2.82394	0.00474371	0.0742414
Pyruvate:ferredoxin oxidoreductase	22888.5	29879.9	15897	-0.910409	0.232188	-3.921	8.81811e-05	0.00756537
Regulation of Oxidative Stress Response	559.124	783.668	334.579	-1.22962	0.39519	-3.11147	0.00186156	0.0474021
Fructooligosaccharides(FOS) and Raffinose Utilization	9447.88	13412.5	5483.26	-1.29055	0.365161	-3.53418	0.000409036	0.0207235
CBSS-89187.3.peg.2957	323.838	472.32	175.357	-1.42914	0.480681	-2.97315	0.00294763	0.0580148
CBSS-49338.1.peg.459	1897.41	2777.38	1017.43	-1.44916	0.452151	-3.20504	0.00135045	0.0377256
Biogenesis of c-type cytochromes	2637.92	3912.16	1363.68	-1.5206	0.443967	-3.42503	0.000614732	0.023146
CBSS-316057.3.peg.3521	609.837	3547.86	307.853	-1.56672	0.590422	-2.65356	0.00796477	0.0971478
Xyloglucan Utilization	13.5836	20.7035	6.46369	-1.67425	0.551579	-3.03537	0.00240239	0.0533453
Mannitol Utilization	1928.54	2976.42	880.666	-1.75685	0.622447	-2.82249	0.00476523	0.0742414
Riboflavin, FMN and FAD metabolism	11075	17140.2	5009.89	-1.77448	0.651001	-2.72577	0.00641521	0.0903458
Unknown carbohydrate utilization ( cluster Ydj )	522.568	3272.82	463.044	-1.87752	0.628375	-2.9879	0.00280903	0.0579777
Ectoine biosynthesis and regulation	39.5554	62.463	42.4894	-1.90918	0.662192	-2.88312	0.00393756	0.0692268
Polyhydroxybutyrate metabolism	1377.5	2178.75	576.25	-1.91865	0.714185	-2.68649	0.00722078	0.091836
UDP-N-acetylmuramate from Fructose-6-phosphate Biosynthesis	166.825	267.656	65.9948	-2.02098	0.518168	-3.90024	9.60959e-05	0.00756537
WhiB and WhiB-type regulatory proteins	8.06127	14.9788	1.14378	-3.67727	1.03865	-3.54043	0.000399477	0.0207235
USS-DB-7	196.28	366.019	221.568	-3.7889	1.08929	-3.47831	0.00050458	0.0228494
Fermentations: Lactate	485.249	627.837	342.662	-0.87379	0.334658	-2.61099	0.00902797	0.105652
Sialic Acid Metabolism	27772.4	33799.7	21745.1	-0.636353	0.246207	-2.58463	0.00974841	0.112562
CBSS-188.1.peg.9880	49.413	24.1296	74.6964	1.63231	0.637775	2.55939	0.0104856	0.119481
Sporulation draft	28.9096	43.1742	14.645	-1.55741	0.614058	-2.53625	0.0112045	0.126014
L-rhamnose utilization	5264.95	6565.56	3964.33	-0.727954	0.28836	-2.52446	0.0115875	0.128651
Sucrose utilization	3053.7	3898.71	2208.69	-0.81987	0.326059	-2.51448	0.0119207	0.129607
MukBEF Chromosome Condensation	11.8921	3.62146	20.1628	2.48407	0.988509	2.51294	0.0119729	0.129607
Core Oligosaccharide Glycosylation in Pseudomonas	2.18408	0.36258	4.00558	3.38333	1.35018	2.50583	0.0122163	0.130609
Campylobacter Iron Metabolism	21.8734	19.7677	115.016	1.86006	0.748383	2.48543	0.0129394	0.136399
Chlorophyll Biosynthesis	101.67	158.188	45.1527	-1.81191	0.730269	-2.48116	0.0130956	0.136399
Siderophore Yersiniabactin Biosynthesis	40.3832	17.6817	63.0847	1.83332	0.740297	2.47646	0.0132691	0.136399
Allantoin Utilization	64.7552	27.1404	102.37	1.91738	0.775236	2.47328	0.0133879	0.136399
ATP-dependent RNA helicases, bacterial	12902.9	16815.3	8990.55	-0.903397	0.366118	-2.4675	0.0136059	0.136767
Bacteriocin-like peptides Blp	73.0201	109.941	36.0995	-1.60902	0.653012	-2.46399	0.0137398	0.136767
Phosphorylcholine incorporation in LPS	112.292	65.6657	158.917	1.27283	0.517641	2.4589	0.0139364	0.137095
Putative TldE-TldD proteolytic complex	556.978	362.629	751.327	1.05153	0.428763	2.45248	0.0141874	0.137095
ATP-dependent Nuclease	491.544	329.526	653.562	0.989043	0.404035	2.44792	0.0143685	0.137095
Proteasome archaeal	100.596	43.7108	157.481	1.84934	0.755766	2.44698	0.014406	0.137095
Arginine Deiminase Pathway	1456.16	1016.1	1896.21	0.900393	0.368956	2.44038	0.0146717	0.138105
RuvABC plus a hypothetical	1080.16	1311.86	848.45	-0.629005	0.258298	-2.43519	0.014884	0.138597
Protection from Reactive Oxygen Species	195.952	263.036	128.868	-1.03356	0.428642	-2.41125	0.015898	0.145625
Cell Division Cluster	1227.28	641.657	1812.91	1.49853	0.62193	2.40949	0.015975	0.145625
Lacto-N-Biose I and Galacto-N-Biose Metabolic Pathway	2720.53	3492.04	1949.01	-0.84149	0.350173	-2.40307	0.0162583	0.146663
CBSS-342610.3.peg.1536	1617	2365.52	868.478	-1.44549	0.602917	-2.39749	0.016508	0.147153
Tellurite resistance: Chromosomal determinants	15.2455	5.13692	25.3541	2.31164	0.966096	2.39276	0.0167221	0.147153
L-fucose utilization	5401.33	6826.62	3976.03	-0.779926	0.326583	-2.38814	0.0169339	0.147153
Alkylphosphonate utilization	35.7793	23.6623	107.257	1.03222	0.432456	2.38687	0.0169923	0.147153
Acyl-CoA thioesterase II	7.88028	11.5945	4.16603	-1.45698	0.612679	-2.37805	0.0174047	0.149099
Bacterial cyanide production and tolerance mechanisms	5.94957	10.3573	1.54187	-2.79805	1.17825	-2.37474	0.0175613	0.149099
The fimbrial Stf cluster	11.2148	4.1447	18.2849	2.15378	0.909143	2.36903	0.017835	0.149175
Formate dehydrogenase	309.41	78.3785	540.442	2.78502	1.17921	2.36176	0.0181883	0.149175
Benzoate degradation	41.4124	23.3034	59.5214	1.35603	0.57447	2.3605	0.0182505	0.149175
L-Arabinose utilization	3962.55	4705.68	3219.41	-0.547778	0.232078	-2.36032	0.0182593	0.149175
Terminal cytochrome O ubiquinol oxidase	33.9284	120.224	93.8843	1.74325	0.741886	2.34976	0.0187855	0.15204
Ribonuclease P archaeal and eukaryal	51.6132	11.1227	92.1036	3.04506	1.30096	2.34063	0.0192514	0.154368
Pseudouridine Metabolism	468.11	296.253	639.967	1.11163	0.47628	2.33398	0.0195966	0.155694
Novel non-oxidative pathway of Uracil catabolism	2.87193	0.514886	5.22896	3.55153	1.528	2.3243	0.0201092	0.158314
Recycling of Peptidoglycan Amino Acids	5858.05	3925.87	7790.22	0.988736	0.428989	2.3048	0.0211776	0.165224
Ribosome SSU chloroplast	2.82312	1.13543	4.51081	2.17485	0.946174	2.29857	0.0215295	0.166469
Xylose utilization	7348.62	9054.72	5642.52	-0.682364	0.298662	-2.28473	0.0223286	0.169706
Extracellular Polysaccharide Biosynthesis of Streptococci	120.985	152.224	167.208	1.16399	0.510196	2.28146	0.0225212	0.169706
Transport of Nickel and Cobalt	380.623	272.993	488.252	0.83972	0.368424	2.27923	0.0226537	0.169706
RNA processing orphans	26.2307	12.2789	40.1825	1.72684	0.758083	2.27791	0.022732	0.169706
Acyclic terpenes utilization	4.89804	2.23971	7.55638	1.74401	0.771154	2.26155	0.023725	0.175606
Commensurate regulon activation	47.3712	29.0694	65.6731	1.17732	0.528308	2.22846	0.0258497	0.188939
Type I Restriction-Modification	5152.86	4005.02	6300.71	0.653873	0.293642	2.22677	0.0259627	0.188939
Methanogenesis	2778.82	593.542	4964.09	3.06407	1.37853	2.22271	0.0262355	0.189333
CO2 uptake, carboxysome	92.7062	131.477	53.9352	-1.2818	0.577706	-2.21877	0.0265026	0.18968
Threonine degradation	1017.81	701.819	1333.81	0.926564	0.41837	2.2147	0.0267805	0.190098
Photosystem I	2.44107	1.1433	3.73885	1.80124	0.814487	2.2115	0.0270012	0.190106
Bacterial Cell Division	18284	19535.5	17032.6	-0.197901	0.0900846	-2.19683	0.0280323	0.194737
DNA repair, bacterial DinG and relatives	537.537	399.333	675.74	0.760181	0.346203	2.19577	0.0281088	0.194737
Alginate metabolism	1450.14	966.95	1933.32	0.999458	0.459196	2.17654	0.0295151	0.202858
tRNA aminoacylation, Val	2461.88	1907.54	3016.23	0.661271	0.304484	2.17177	0.0298729	0.203435
tRNAs	32.1696	41.7232	35.0607	-0.870432	0.401375	-2.16863	0.030111	0.203435
Ribosome SSU mitochondrial	11.7646	48.9119	17.7991	1.65111	0.76225	2.1661	0.0303039	0.203435
Peptide methionine sulfoxide reductase	1824.82	1301.89	2347.75	0.850271	0.397491	2.13909	0.032428	0.215444
DNA replication, archaeal	268.636	83.0585	454.213	2.45108	1.14692	2.13709	0.0325903	0.215444
CBSS-262316.1.peg.2929	40.9401	52.62	29.2603	-0.852237	0.40029	-2.12905	0.0332504	0.218143
A toxin-antitoxin module cotranscribed with DinB	2.07064	0.609249	3.53204	2.60968	1.22792	2.12528	0.0335635	0.218541
Sulfatases and sulfatase modifying factor 1	97.8405	135.857	59.824	-1.18173	0.558351	-2.11646	0.0343057	0.220513
Vibrio pathogenicity island	1.48152	2.43928	0.523764	-2.38159	1.12592	-2.11524	0.0344094	0.220513
Twin-arginine translocation system	905.452	1082.52	728.383	-0.572569	0.271019	-2.11266	0.0346302	0.220513
Uracil-DNA glycosylase	1098.13	892.65	1303.61	0.546619	0.259925	2.10298	0.0354673	0.224195
Valine degradation	224.881	322.754	127.009	-1.34562	0.641613	-2.09724	0.0359725	0.225464
Streptococcus pneumoniae Vancomycin Tolerance Locus	73.3505	52.3659	94.335	0.852406	0.406915	2.0948	0.0361889	0.225464
Alpha-Amylase locus in Streptocococcus	2260.49	2958.59	1562.38	-0.921014	0.440721	-2.08979	0.0366366	0.226624
Propanediol utilization	190.52	240.525	140.515	-0.779552	0.373962	-2.08458	0.0371077	0.227545
Ribosome LSU mitochondrial	9.28689	2.93484	15.6389	2.43958	1.17155	2.08234	0.0373111	0.227545
Unknown oligosaccharide utilization Sde 1396	28.0891	42.6742	13.504	-1.65687	0.800461	-2.06989	0.0384626	0.232927
tRNA modification Archaea	3498.97	2690.97	4306.96	0.678821	0.329911	2.05759	0.0396296	0.237421
N-Acetyl-Galactosamine and Galactosamine Utilization	1941.18	2433.15	1449.21	-0.747947	0.363733	-2.05631	0.039753	0.237421
H2:CoM-S-S-HTP oxidoreductase	486.515	95.762	877.267	3.19526	1.5652	2.04143	0.041208	0.23976
Ammonia assimilation	1634.55	1983.67	1285.42	-0.625695	0.30651	-2.04135	0.0412158	0.23976
Hexose Phosphate Uptake System	67.7515	89.9077	45.5953	-0.980644	0.481188	-2.03797	0.0415533	0.23976
Listeria phi-A118-like prophages	88.4597	65.431	111.488	0.773809	0.380031	2.03617	0.0417331	0.23976
Iron acquisition in Streptococcus	1706	2284.02	1127.98	-1.01792	0.50015	-2.03523	0.041828	0.23976
Carbon monoxide dehydrogenase maturation factors	1.66471	0.516522	2.8129	2.80121	1.37806	2.03272	0.0420808	0.23976
Fermentations: Mixed acid	26953.7	32156.6	21750.7	-0.564049	0.277487	-2.0327	0.0420825	0.23976
The usher protein HtrE fimbrial cluster	7.6227	2.73788	12.5075	2.18979	1.0809	2.02589	0.0427763	0.240836
DNA recombination, archaeal	14.4839	4.16796	24.7998	2.56741	1.26761	2.02539	0.0428277	0.240836
General Secretion Pathway	57.4329	80.0325	34.8334	-1.19997	0.593764	-2.02095	0.0432847	0.241836
RNA polymerase archaeal initiation factors	168.94	28.9912	308.889	3.41244	1.70446	2.00206	0.0452781	0.251352
CBSS-393121.3.peg.1913	389.271	510.205	425.263	-0.927287	0.466439	-1.98801	0.0468102	0.258202
CBSS-269801.1.peg.1725	7.65227	4.01204	11.2925	1.52787	0.771251	1.98102	0.0475887	0.260834
Sodium Hydrogen Antiporter	9.96669	6.53679	13.3966	1.0399	0.527196	1.97251	0.0485511	0.264436
Bacterial RNA-metabolizing Zn-dependent hydrolases	8787.71	9832.56	7742.87	-0.34459	0.175853	-1.95954	0.05005	0.270614
Proline, 4-hydroxyproline uptake and utilization	1990.34	1563.71	2416.98	0.628459	0.321082	1.95731	0.0503105	0.270614
Poly-gamma-glutamate biosynthesis	354.367	245.475	463.26	0.917511	0.469612	1.95376	0.0507292	0.271182
Diphtheria toxin	4.43296	1.50842	7.3575	2.28831	1.17964	1.93984	0.0523992	0.276008
Streptococcus pyogenes virulence regulators	10.0089	6.31935	75.3344	1.12536	0.580314	1.93922	0.0524742	0.276008
Flavohaemoglobin	13.2718	18.7892	17.0683	-1.30142	0.672525	-1.93513	0.0529742	0.276008
CBSS-316407.3.peg.1371	2.07016	0.871792	47.2658	1.92146	0.993186	1.93464	0.053034	0.276008
MLST	1.54195	0.183961	2.89993	3.51223	1.8169	1.93309	0.0532257	0.276008
Phospholipid and Fatty acid biosynthesis related cluster	159.382	193.907	124.858	-0.634059	0.328875	-1.92796	0.0538596	0.276901
Tn552	8.0249	4.82865	11.2212	1.25239	0.650075	1.92654	0.0540373	0.276901
Staphylococcal pathogenicity islands SaPI	56.5422	41.6595	71.425	0.781821	0.407446	1.91883	0.0550054	0.280204
DNA repair, bacterial UvrD and related helicases	1759.89	1543.64	1976.14	0.356681	0.186384	1.91369	0.0556598	0.28188
V-Type ATP synthase	6263.25	5316.29	7210.2	0.439762	0.23245	1.89186	0.05851	0.290767
CRISPRs	2312.91	1900.83	2724.98	0.519812	0.274952	1.89056	0.0586836	0.290767
Malonate decarboxylase	48.5254	68.1182	128.24	-1.23324	0.652335	-1.8905	0.0586907	0.290767
CBSS-83333.1.peg.946	81.8086	55.5362	108.081	0.959362	0.507769	1.88937	0.0588424	0.290767
Anaerobic respiratory reductases	10885.2	7924.52	13845.9	0.805119	0.427652	1.88265	0.0597481	0.290767
Carotenoids	36.0443	49.6126	66.7787	-1.14778	0.610088	-1.88134	0.0599263	0.290767
CBSS-316279.3.peg.746	4.83985	2.90487	6.77483	1.23582	0.657092	1.88074	0.0600072	0.290767
Translation initiation factors eukaryotic and archaeal	119.731	48.2986	191.163	1.98448	1.05555	1.88005	0.0601008	0.290767
Bacterial hemoglobins	691.685	491.308	892.061	0.860845	0.45952	1.87336	0.0610189	0.292977
Lactose utilization	396.214	466.991	325.436	-0.521759	0.279002	-1.87009	0.0614712	0.292977
tRNA aminoacylation, Tyr	1639.79	1428.68	1850.9	0.373197	0.199793	1.86791	0.061774	0.292977
Octadecanoids	1.51502	0.183801	2.84623	3.47484	1.86126	1.86693	0.0619109	0.292977
ABC transporter alkylphosphonate (TC 3.A.1.9.1)	148.042	185.732	110.352	-0.748918	0.402422	-1.86103	0.0627405	0.294916
Sugar-phosphate stress regulation	4.01496	1.6972	6.33272	1.89701	1.02529	1.85021	0.0642835	0.294916
DNA repair, bacterial photolyase	2.05117	4.08338	3.09966	1.54507	0.835236	1.84986	0.0643335	0.294916
Polysaccharide deacetylases	919.291	629.775	1208.81	0.941002	0.509339	1.8475	0.0646754	0.294916
C jejuni colonization of chick caeca	13.4784	9.06349	17.8934	0.991433	0.537403	1.84486	0.0650582	0.294916
Iojap	759.181	593.716	924.647	0.639947	0.347001	1.84422	0.0651504	0.294916
SeqA and Co-occurring Genes	67.8449	87.9782	47.7117	-0.884399	0.479983	-1.84256	0.065393	0.294916
tRNA aminoacylation, Thr	2594.42	2905.49	2283.36	-0.347665	0.189086	-1.83866	0.0659657	0.294916
Melibiose Utilization	141.14	165.682	734.701	-0.506666	0.275598	-1.83843	0.0659996	0.294916
Lipopolysaccharide-related cluster in Alphaproteobacteria	2.20818	3.86611	0.550245	-2.60861	1.42121	-1.83548	0.0664345	0.294916
CBSS-291331.3.peg.3674	102.581	61.4802	143.683	1.2253	0.668028	1.83421	0.0666235	0.294916
Urea decomposition	824.769	492.453	1157.09	1.2329	0.672833	1.8324	0.0668925	0.294916
Potassium homeostasis	13797.7	15514.7	12080.7	-0.360954	0.197085	-1.83146	0.067032	0.294916
Staphylococcus aureus hypothetical repetitive gene loci	4.82845	1.72362	7.93328	2.21298	1.20912	1.83024	0.0672147	0.294916
Flagellar motility	2555.13	3236.09	1874.16	-0.787892	0.431298	-1.82679	0.0677309	0.294916
De Novo Purine Biosynthesis	15706.3	17459.9	13952.7	-0.323507	0.177115	-1.82654	0.0677695	0.294916
Metalloendopeptidases (EC 3.4.24.-)	4.76917	7.16211	2.37624	-1.54669	0.850124	-1.81937	0.0688557	0.297448
Transport of Iron	1236.11	1542.81	929.409	-0.730756	0.401918	-1.81817	0.0690381	0.297448
D-gluconate and ketogluconates metabolism	634.639	762.359	506.919	-0.588113	0.324573	-1.81196	0.0699926	0.300067
Glutathione-regulated potassium-efflux system and associated functions	1044.52	1156.94	932.097	-0.310589	0.172316	-1.80244	0.0714764	0.304919
Phosphonate metabolism	88.867	52.8968	124.837	1.23578	0.686592	1.79987	0.0718811	0.305142
Respiratory Complex I	2254.32	2625.39	1883.25	-0.479392	0.267423	-1.79263	0.0730316	0.308514
Rrf2 family transcriptional regulators	729.184	571.703	886.665	0.633259	0.358341	1.76719	0.0771958	0.324522
Succinate dehydrogenase	4309.72	5215.33	3404.12	-0.615444	0.349096	-1.76297	0.0779062	0.325665
KH domain RNA binding protein YlqC	891.633	647.903	1135.36	0.809713	0.459774	1.76111	0.0782198	0.325665
Pyrroloquinoline Quinone biosynthesis	136.385	98.2053	174.565	0.831822	0.473628	1.75628	0.0790411	0.32751
Heme, hemin uptake and utilization systems in GramPositives	2308.56	1877.98	2739.14	0.544855	0.31222	1.7451	0.0809674	0.330553
Choline and Betaine Uptake and Betaine Biosynthesis	3360.08	2834.45	3885.71	0.454774	0.260774	1.74394	0.0811699	0.330553
RNA polymerase II initiation factors	4.34919	19.1016	28.6388	2.01852	1.15759	1.74373	0.0812069	0.330553
Citrate Utilization System (CitAB, CitH, and tctABC)	1.16245	0.439476	1.88543	2.05802	1.18105	1.74254	0.0814145	0.330553
Type 4 conjugative transfer system, IncI1 type	7.97011	3.05684	12.8834	2.06181	1.1858	1.73876	0.0820776	0.330553
Ubiquinone Menaquinone-cytochrome c reductase complexes	4.60395	7.94057	39.1257	1.66405	0.959164	1.7349	0.0827592	0.330553
Glycolysis and Gluconeogenesis	32351.3	36164.4	28538.2	-0.341663	0.196954	-1.73474	0.0827875	0.330553
Two cell division clusters relating to chromosome partitioning	1790.7	1315.18	2266.22	0.785345	0.452778	1.7345	0.0828292	0.330553
Transport of Molybdenum	9.31057	4.37215	14.249	1.67086	0.966407	1.72894	0.0838207	0.33189
Integrons	143.043	178.685	107.401	-0.734945	0.425445	-1.72748	0.0840824	0.33189
RNA polymerase III	15.1959	35.5565	22.4092	1.48417	0.859796	1.72619	0.084314	0.33189
CBSS-87626.3.peg.3639	29.8099	16.0138	43.6059	1.44293	0.838974	1.71987	0.085456	0.334864
A Hypothetical Protein Related to Proline Metabolism	2254.11	1843.58	2664.63	0.531431	0.309703	1.71593	0.086174	0.335009
Restriction-Modification System	1414.16	1144.87	1683.45	0.556446	0.324378	1.71543	0.0862667	0.335009
Pentose phosphate pathway	8860.47	7167.65	10553.3	0.558195	0.325863	1.71298	0.0867167	0.335253
Taurine Utilization	10.5111	6.92797	14.0943	1.03178	0.603662	1.70921	0.0874128	0.336442
Coenzyme F420 hydrogenase	306.588	96.0454	517.13	2.42859	1.44858	1.67654	0.0936327	0.357837
CBSS-290633.1.peg.1906	20.5752	30.0917	11.0587	-1.45188	0.866436	-1.6757	0.0937979	0.357837
tRNA-dependent amino acid transfers	68.9168	43.5742	94.2595	1.11826	0.66877	1.67212	0.0945012	0.358939
A Gammaproteobacteria Cluster Relating to Translation	11.9303	24.9218	16.467	1.1324	0.681054	1.66272	0.0963692	0.360673
Methylcitrate cycle	52.8462	78.7834	118.907	0.476632	0.286737	1.66226	0.0964605	0.360673
Ribonuclease H	1043.36	877.81	1208.91	0.461849	0.27795	1.66163	0.0965876	0.360673
Glutathione-dependent pathway of formaldehyde detoxification	24.5001	14.4631	34.5372	1.25162	0.753331	1.66145	0.0966236	0.360673
Legionaminic Acid Biosynthesis	84.5897	169.87	96.4628	0.396645	0.23917	1.65842	0.0972319	0.36106
DNA topoisomerases, Type II, ATP-dependent	23.5541	9.98049	37.1277	1.89291	1.14395	1.6547	0.0979845	0.36106
CBSS-316273.3.peg.227	251.533	163.024	340.043	1.06036	0.641271	1.65352	0.0982243	0.36106
Phage integration and excision	1061.44	854.485	1268.4	0.570019	0.344905	1.65268	0.098395	0.36106
Common Pathway For Synthesis of Aromatic Compounds (DAHP synthase to chorismate)	10025.6	8235.76	11815.5	0.520728	0.315749	1.64918	0.0991107	0.362151
Peptidyl-prolyl cis-trans isomerase	1518.6	1816.62	1220.57	-0.574217	0.350401	-1.63874	0.101267	0.368475
Biflavanoid biosynthesis	455.214	231.109	679.319	1.55544	0.95058	1.63631	0.101775	0.368776
Flagellum in Campylobacter	4442.78	5997.73	2887.83	-1.05456	0.646815	-1.63039	0.10302	0.371603
Methicillin resistance in Staphylococci	8.8591	5.5565	12.1617	1.14765	0.704715	1.62852	0.103414	0.371603
Sortase	272.328	351.517	193.139	-0.861535	0.532759	-1.61712	0.105852	0.378794
Glycerolipid and Glycerophospholipid Metabolism in Bacteria	8638.08	9270.39	8005.78	-0.211406	0.131062	-1.61302	0.10674	0.380398
Purine conversions	26427.5	28615.6	24239.5	-0.239403	0.149181	-1.60479	0.108541	0.38391
Colanic acid biosynthesis	70.9792	92.2363	49.7222	-0.886233	0.552355	-1.60446	0.108612	0.38391
Autoinducer 2 (AI-2) transport and processing (lsrACDBFGE operon)	322.995	388.57	257.419	-0.593872	0.372154	-1.59577	0.11054	0.389138
Widespread colonization island	188.889	247.867	289.694	-0.931599	0.584547	-1.59371	0.111001	0.389178
Siderophore Pyoverdine	155.357	194.922	115.791	-0.753944	0.474049	-1.59044	0.111737	0.389912
CBSS-203122.12.peg.188	206.201	261.952	150.449	-0.801015	0.504171	-1.58878	0.112111	0.389912
ABC transporter branched-chain amino acid (TC 3.A.1.4.1)	1924.57	1645.58	2203.55	0.421658	0.265914	1.5857	0.112808	0.390769
Conjugative transposon, Bacteroidales	1795.83	1383.67	2208	0.674232	0.425742	1.58367	0.11327	0.390803
tRNA aminoacylation, Ile	3630.67	4100.43	3160.92	-0.375383	0.237751	-1.57889	0.114361	0.393004
Broadly distributed proteins not in subsystems	247.148	188.639	305.657	0.695484	0.441271	1.57609	0.115005	0.393652
Pyridoxin (Vitamin B6) Biosynthesis	20042.7	23410.2	16675.2	-0.489427	0.310986	-1.57379	0.115536	0.393914
CBSS-393130.3.peg.129	2.0885	0.729896	3.44711	2.27188	1.44584	1.57131	0.11611	0.394317
Periplasmic Stress Response	6104.2	5146.11	7062.3	0.456487	0.290918	1.56913	0.116619	0.394499
rRNA modification Archaea	411.875	204.484	619.265	1.59891	1.02039	1.56695	0.117125	0.394672
Streptococcus pyogenes recombinatorial zone	373.734	297.762	449.705	0.59641	0.384117	1.55268	0.1205	0.40447
D-galactarate, D-glucarate and D-glycerate catabolism	610.233	700.316	520.15	-0.428334	0.277219	-1.54511	0.122319	0.408301
Unknown carbohydrate utilization containing Fructose-bisphosphate aldolase	8.49587	4.5083	12.4834	1.48591	0.962366	1.54402	0.122584	0.408301
Transcription elongation factors, archaeal	51.1117	18.6149	83.6086	2.165	1.40424	1.54175	0.123133	0.408437
Methionine Biosynthesis	14312.4	14958.9	13665.9	-0.130486	0.0847331	-1.53997	0.123569	0.408437
Conserved cluster around inner membrane protein gene yghQ, probably involved in polysaccharide biosynthesis	5.64857	2.75771	8.53943	1.63769	1.06538	1.5372	0.124245	0.409111
Pyruvate metabolism I: anaplerotic reactions, PEP	22883.4	25494	20272.9	-0.330593	0.215637	-1.5331	0.125252	0.410865
Cellulosome	9106.32	10598.4	7614.27	-0.477087	0.312623	-1.52608	0.12699	0.414279
O-Methyl Phosphoramidate Capsule Modification in Campylobacter	31.7988	22.1121	41.4855	0.910198	0.598025	1.52201	0.128007	0.414279
Lysine fermentation	701.336	495.016	907.655	0.875217	0.575153	1.52171	0.128082	0.414279
Glycogen metabolism	23280.3	25419.8	21140.7	-0.265899	0.174892	-1.52036	0.128421	0.414279
At3g21300	1434.64	1197.46	1671.83	0.481987	0.317241	1.51931	0.128685	0.414279
Lysozyme inhibitors	27.0471	41.7011	39.1593	1.39241	0.921243	1.51144	0.130675	0.415215
Nucleoid-associated proteins in Bacteria	82.283	46.7363	117.83	1.33469	0.885267	1.50767	0.131639	0.415215
Ethylmalonyl-CoA pathway of C2 assimilation	14.2912	19.3	9.2825	-1.0576	0.702431	-1.50563	0.132163	0.415215
tRNA aminoacylation, Lys	2645.45	2320.76	2970.13	0.356104	0.236552	1.5054	0.132222	0.415215
Unknown carbohydrate utilization ( cluster Yeg )	20.0136	25.098	14.9291	-0.763477	0.507309	-1.50495	0.132336	0.415215
ABC transporter tungstate (TC 3.A.1.6.2)	49.0494	34.4135	63.6852	0.89953	0.597848	1.50461	0.132423	0.415215
DNA repair, bacterial RecBCD pathway	1087.08	1016.42	1157.74	0.188961	0.125644	1.50394	0.132597	0.415215
Ribosome SSU eukaryotic and archaeal	560.457	1512.96	821.861	1.4583	0.970191	1.50311	0.132811	0.415215
Regulatory Intramembrane Proteolysis Pathways	109.578	210.735	155.785	1.2962	0.86453	1.49931	0.133793	0.41652
HPr catabolite repression system	2026.57	2336.3	1716.85	-0.444601	0.29684	-1.49778	0.134191	0.41652
Beta-lactamase	2454.57	2169.12	2740.02	0.33722	0.225514	1.49534	0.134826	0.416997
CBSS-269482.1.peg.1294	2.1712	10.6348	0	-4.41396	2.96448	-1.48895	0.136501	0.420493
CBSS-262719.3.peg.410	1290.25	1060.03	1520.46	0.520964	0.350277	1.48729	0.136938	0.420493
Murein hydrolase regulation and cell death	1648.44	1505.04	1791.84	0.252071	0.169726	1.48516	0.137501	0.420493
Coenzyme B12 biosynthesis	7553.2	6519.77	8586.63	0.397301	0.267864	1.48322	0.138016	0.420493
Spore germination	341.474	258.929	424.02	0.712835	0.481056	1.48181	0.13839	0.420493
Fatty Acid Biosynthesis FASI	18.8883	70.8794	117.599	-0.771388	0.521203	-1.48001	0.138869	0.420493
Siderophore Aerobactin	30.9798	21.0261	40.9335	0.960963	0.650619	1.477	0.139676	0.421461
Iron Scavenging cluster in Thermus	4.92842	7.15752	2.69933	-1.41347	0.96279	-1.4681	0.142078	0.427221
Dipeptidases (EC 3.4.13.-)	4035.11	4533.69	3536.52	-0.358436	0.245078	-1.46254	0.143593	0.430283
Archaeal lipids	80.5755	25.2554	135.895	2.42703	1.66191	1.46039	0.144184	0.430564
CBSS-198094.1.peg.4426	3.90263	4.61264	5.83001	1.56469	1.07483	1.45576	0.14546	0.431784
ABC transporter oligopeptide (TC 3.A.1.5.1)	15229.8	11458.4	19001.2	0.729707	0.501653	1.45461	0.145778	0.431784
COG2363	1199.22	1409.82	988.612	-0.512518	0.352613	-1.45349	0.146088	0.431784
Translation elongation factors eukaryotic and archaeal	110.97	3069.8	540.964	-1.19797	0.827288	-1.44807	0.147598	0.433394
P uptake (cyanobacteria)	33.627	43.1672	24.0868	-0.84612	0.584362	-1.44794	0.147634	0.433394
NiFe hydrogenase maturation	1144.77	1014.21	1275.32	0.329585	0.22812	1.44479	0.148517	0.434512
Cyanophycin Metabolism	2.7898	4.40906	1.17053	-1.99153	1.38216	-1.44088	0.149618	0.43626
MT1-MMP Pericellular Network	2.39778	0.794362	4.00119	2.37106	1.64861	1.43821	0.150374	0.436993
Proline Synthesis	2419.05	2044.18	2793.92	0.450784	0.314301	1.43424	0.151502	0.4388
2-methylcitrate to 2-methylaconitate metabolism cluster	12.3027	7.19266	17.4127	1.28224	0.89831	1.42739	0.153468	0.443011
Bacterial Chemotaxis	2594.97	3126.47	2063.46	-0.599695	0.42121	-1.42374	0.154521	0.443069
Erythritol utilization	6.77715	8.57438	4.97992	-0.711951	0.50018	-1.42339	0.154623	0.443069
CBSS-350688.3.peg.1509	514.826	425.766	6976.06	0.505137	0.355227	1.42201	0.155023	0.443069
CBSS-370552.3.peg.1240	52.3021	38.9701	65.6341	0.756756	0.535663	1.41275	0.15773	0.449323
Proton-dependent Peptide Transporters	1449.15	1645.95	1252.35	-0.394373	0.280444	-1.40624	0.159651	0.452048
Rhamnose containing glycans	9688.73	10316.6	9060.85	-0.187373	0.133283	-1.40582	0.159776	0.452048
tRNA aminoacylation, Asp and Asn	7748.59	8410.48	7086.71	-0.247154	0.176008	-1.40422	0.160253	0.452048
ABC transporter of unknown substrate X	1.80121	2.57117	5.12635	-1.23688	0.89125	-1.3878	0.165197	0.463196
Universal stress protein family	1330.45	992.11	1668.8	0.75082	0.541112	1.38755	0.165274	0.463196
Ketoisovalerate oxidoreductase	160.058	132.374	187.742	0.501231	0.361847	1.3852	0.165991	0.463703
Capsular Polysaccharide (CPS) of Campylobacter	3.49074	4.88979	2.0917	-1.28099	0.926982	-1.38189	0.167006	0.464282
Phage neck proteins	2.19729	3.35199	1.04259	-1.6782	1.21663	-1.37939	0.167774	0.464282
Cadmium resistance	533.678	445.06	622.296	0.485026	0.352086	1.37758	0.168334	0.464282
Adhesion of Campylobacter	31.9842	22.7247	41.2437	0.858947	0.623533	1.37755	0.168342	0.464282
CBSS-562.2.peg.5158 SK3 including	44.609	29.3222	59.8958	1.02969	0.749527	1.37378	0.16951	0.46462
Tricarballylate Utilization	1.97627	12.1425	0.945923	-1.68315	1.22527	-1.37369	0.169538	0.46462
D-allose utilization	64.6669	54.062	75.2717	0.475128	0.348397	1.36376	0.172644	0.470619
RNA processing and degradation, bacterial	6918.16	7629.02	6207.29	-0.297617	0.21876	-1.36048	0.173679	0.470619
Omega peptidases (EC 3.4.19.-)	145.95	164.85	127.05	-0.376828	0.277046	-1.36016	0.173779	0.470619
Ribosome activity modulation	8861.76	7895.53	9827.99	0.315817	0.232257	1.35978	0.173901	0.470619
Pseudaminic Acid Biosynthesis	5.28349	3.39671	7.17026	1.01995	0.753559	1.35352	0.175891	0.473005
Lipid A-Ara4N pathway ( Polymyxin resistance )	1024.27	1221.26	827.286	-0.562219	0.415915	-1.35176	0.176451	0.473005
Pyrimidine utilization	120.754	146.139	95.3684	-0.613817	0.454166	-1.35153	0.176526	0.473005
Type IV pilus	157.122	187.378	126.865	-0.561636	0.41598	-1.35015	0.176967	0.473005
CBSS-265072.7.peg.546	262.14	371.334	471.009	0.616753	0.459786	1.34139	0.179793	0.47908
Agrobacterium opine transport	0.965838	1.57246	0.359217	-1.72746	1.29227	-1.33677	0.181299	0.481328
Xanthosine utilization (xap region)	347.752	400.644	294.861	-0.442753	0.33162	-1.33512	0.181836	0.481328
Nitrogen fixation	224.547	167.094	281.999	0.756179	0.567608	1.33222	0.182788	0.481328
Phosphoglycerate transport system	64.874	80.9534	48.7947	-0.732977	0.550283	-1.332	0.18286	0.481328
beta-glucuronide utilization	8.1455	4.02514	12.2659	1.59774	1.20318	1.32794	0.184198	0.482461
Pyruvate Alanine Serine Interconversions	2441.89	2896.88	1986.91	-0.543883	0.410175	-1.32598	0.184847	0.482461
O-antigen capsule important for environmental persistence	11.7931	37.8762	14.46	0.659093	0.497192	1.32563	0.184962	0.482461
Gram Positive Competence	147.626	124.127	171.125	0.463206	0.351132	1.31918	0.18711	0.486299
A conserved operon linked to TyrR and possibly involved in virulence	8.83357	5.57092	12.0962	1.09651	0.833081	1.31621	0.188103	0.486299
Biotin biosynthesis	7985.15	8711.09	7259.21	-0.262906	0.199967	-1.31475	0.188594	0.486299
SecY2-SecA2 Specialized Transport System	12.0641	15.7339	164.454	0.861221	0.656004	1.31283	0.189241	0.486299
SpeB-SpeF extended regulon	2.30015	10.0346	4.35085	-2.05869	1.57094	-1.31048	0.190034	0.486299
Molybdopterin cytosine dinucleotide	106.623	135.466	77.7789	-0.801081	0.611394	-1.31025	0.19011	0.486299
Photorespiration (oxidative C2 cycle)	33.9308	19.7033	48.1583	1.27985	0.977354	1.3095	0.190364	0.486299
Leucine Degradation and HMG-CoA Metabolism	36.4185	44.0394	123.13	-0.631256	0.483486	-1.30563	0.191677	0.488213
Sphingolipid biosynthesis	1.0243	0.236297	1.8123	2.83581	2.19842	1.28993	0.197074	0.499134
Flavanone biosynthesis	1.15238	0.452574	1.85219	2.0524	1.59125	1.28981	0.197118	0.499134
ESAT-6 proteins secretion system in Firmicutes	49.0766	36.3833	61.7699	0.768548	0.598606	1.2839	0.199179	0.501703
CBSS-323097.3.peg.2594	1294.02	1094.07	1493.97	0.449721	0.350682	1.28242	0.199697	0.501703
Putative diaminopropionate ammonia-lyase cluster	104.452	72.8678	136.036	0.902448	0.70424	1.28145	0.200036	0.501703
Wyeosine-MimG Biosynthesis	14.7763	7.95938	21.5933	1.44329	1.12733	1.28027	0.20045	0.501703
Mannose Metabolism	11454.3	12834.7	10073.9	-0.349468	0.27554	-1.2683	0.204689	0.510838
Pyruvate metabolism II: acetyl-CoA, acetogenesis from pyruvate	2362.55	1983.35	2741.76	0.466937	0.368647	1.26663	0.205289	0.510864
CBSS-269801.1.peg.1715	778.109	679.488	876.73	0.368753	0.291527	1.2649	0.205908	0.510934
Menaquinone Biosynthesis via Futalosine -- gjo	129.189	161.112	97.2665	-0.728127	0.576921	-1.26209	0.206916	0.511739
Methylthiotransferases	3323.97	3632.34	3015.59	-0.268261	0.212786	-1.26071	0.207414	0.511739
ESAT-6 proteins secretion system in Actinobacteria	1.8248	2.40787	1.24173	-0.967601	0.769771	-1.257	0.208754	0.512312
MexE-MexF-OprN Multidrug Efflux System	2.40201	1.74264	3.06138	0.977036	0.777405	1.25679	0.208829	0.512312
RNA 3'-terminal phosphate cyclase	170.864	288.376	214.015	0.743881	0.59501	1.2502	0.211227	0.515651
Control of cell elongation - division cycle in Bacilli	1070.25	785.737	1354.76	0.786083	0.62976	1.24823	0.211948	0.515651
Glycine Biosynthesis	10894.7	9161.41	12627.9	0.463041	0.370982	1.24815	0.211977	0.515651
Hydrogenases	6745.07	5758.15	7731.99	0.425387	0.342797	1.24093	0.214632	0.519299
Sporulation-associated proteins with broader functions	651.494	726.205	576.784	-0.332267	0.267782	-1.24081	0.214676	0.519299
KDO2-Lipid A biosynthesis	6828.04	7512.19	6143.89	-0.290187	0.234946	-1.23512	0.216785	0.522384
Peripheral Glucose Catabolism Pathways	10.8674	13.8433	7.89162	-0.791274	0.641565	-1.23335	0.217445	0.522384
tRNA aminoacylation, Glu and Gln	3616.65	3173.73	4059.58	0.355293	0.288269	1.23251	0.21776	0.522384
Peptidoglycan Crosslinking of Peptide Stems	46.8037	30.2135	63.394	1.06911	0.869141	1.23008	0.218668	0.523113
Lipoprotein sorting system	1745.91	1415.7	2076.11	0.551889	0.450291	1.22563	0.220339	0.525658
USS-DB-4	0.914044	0.292528	1.53556	2.5996	2.12443	1.22367	0.221076	0.52594
CBSS-342610.3.peg.1794	30.6878	20.1899	41.1856	1.02909	0.84207	1.22209	0.221672	0.52594
Anaerobic benzoate metabolism	453.89	395.288	512.493	0.375081	0.307743	1.21881	0.222915	0.527443
Lysine Biosynthesis DAP Pathway	5501.67	5901.27	5102.07	-0.21004	0.173112	-1.21332	0.225009	0.530948
Biofilm Adhesin Biosynthesis	9.01769	6.74366	11.2917	0.73458	0.608418	1.20736	0.227293	0.534881
Universal GTPases	16187.2	14578.7	17795.7	0.287711	0.239247	1.20257	0.229144	0.536345
Carbon Starvation	2662.51	3124.73	2200.29	-0.506184	0.421251	-1.20162	0.22951	0.536345
Synthesis of osmoregulated periplasmic glucans	261.421	302.651	706.526	-0.457504	0.381309	-1.19982	0.230207	0.536345
Dimethylarginine metabolism	171.116	198.927	143.305	-0.47515	0.396174	-1.19935	0.230393	0.536345
Formate hydrogenase	2164.04	1906.68	2421.4	0.345272	0.289009	1.19468	0.232213	0.539011
Ribosome LSU chloroplast	1.03793	0.490197	1.58566	1.51698	1.27409	1.19064	0.233794	0.539011
Murein Hydrolases	2583.68	5459.94	2207.82	-0.422807	0.355885	-1.18804	0.234816	0.539011
Conserved gene cluster associated with Met-tRNA formyltransferase	12934.1	11855.7	14012.5	0.241197	0.203099	1.18758	0.234999	0.539011
Phenol hydroxylase	59.0976	67.897	50.2981	-0.436346	0.367558	-1.18715	0.235169	0.539011
eukaryotic rRNA modification and related functions	25.2421	91.8084	34.374	1.0891	0.91761	1.18689	0.235273	0.539011
ABC transporter dipeptide (TC 3.A.1.5.2)	1029.75	918.648	1140.85	0.31296	0.264584	1.18284	0.236874	0.541247
Lactate utilization	4384.4	5056.28	3712.52	-0.445779	0.378272	-1.17846	0.238613	0.543785
D-galactonate catabolism	30.7697	23.0848	38.4547	0.747488	0.637782	1.17201	0.241193	0.547555
CBSS-196164.1.peg.1690	458.393	406.663	510.122	0.327971	0.28029	1.17011	0.241956	0.547555
Phage packaging machinery	308.439	361.557	255.322	-0.499589	0.427147	-1.1696	0.242163	0.547555
USS-DB-6	43.6001	49.8827	37.3175	-0.42611	0.365725	-1.16511	0.243974	0.550212
Phenylalanine and Tyrosine Branches from Chorismate	168.571	139.84	197.303	0.498259	0.428239	1.16351	0.244625	0.550246
Trans-envelope signaling system VreARI in Pseudomonas	0.682993	2.08115	1.20551	2.20975	1.9034	1.16095	0.245663	0.551151
Nonhomologous End-Joining in Bacteria	5.66999	3.60939	7.73059	1.07698	0.92935	1.15885	0.246515	0.551634
Ribosome biogenesis bacterial	12381.2	11255.2	13507.2	0.263191	0.228374	1.15246	0.249134	0.556057
tRNA processing	3712.74	3372.32	4053.16	0.265337	0.231093	1.14818	0.250893	0.558497
CBSS-376686.6.peg.291	1.14757	5.51997	0.626581	-1.62875	1.42042	-1.14667	0.251517	0.558497
5-FCL-like protein	2856.32	3183.96	2528.69	-0.332485	0.292536	-1.13656	0.255721	0.562131
Dehydrogenase complexes	5814.09	4768.31	6859.87	0.524636	0.461709	1.13629	0.255834	0.562131
RNA polymerase archaeal	236.059	111.289	360.828	1.69653	1.49387	1.13566	0.256098	0.562131
CBSS-159087.4.peg.2189	10.7354	7.049	14.4219	1.00302	0.883713	1.13501	0.25637	0.562131
Choline Transport	14.0245	17.8919	10.1571	-0.812227	0.715655	-1.13494	0.256399	0.562131
Proteasome eukaryotic	19.958	161.695	133.366	0.884509	0.782043	1.13102	0.258045	0.564311
SigmaB stress responce regulation	637.297	542.21	732.383	0.434361	0.386611	1.12351	0.261222	0.568471
tRNA aminoacylation, Trp	1714.94	1529.75	1900.14	0.312975	0.278592	1.12342	0.26126	0.568471
Multidrug Resistance Operon mdtRP of Bacillus	1.074	0.711007	1.43699	1.14461	1.02098	1.12109	0.262248	0.568507
Deoxyribose and Deoxynucleoside Catabolism	4870.29	4365.71	5374.87	0.300279	0.2682	1.11961	0.26288	0.568507
EC49-61	60.2868	49.3528	71.2207	0.534888	0.478111	1.11875	0.263246	0.568507
Ton and Tol transport systems	56148.7	63405.5	48891.9	-0.375021	0.33664	-1.11401	0.265274	0.571461
DNA repair and recombination eukaryotic	0.78334	10.7191	1.38288	2.46237	2.21439	1.11198	0.266146	0.571917
Sugar utilization in Thermotogales	33.4084	38.1957	28.6211	-0.40747	0.367394	-1.10908	0.267394	0.572023
Periplasmic Acid Stress Response in Enterobacteria	108.91	67.8917	149.928	1.14346	1.0326	1.10735	0.268142	0.572023
Maltose and Maltodextrin Utilization	7500.11	8332.34	6667.88	-0.321547	0.290396	-1.10727	0.268177	0.572023
Cobalt-zinc-cadmium resistance	5066.46	4748.95	5383.97	0.181002	0.164007	1.10362	0.269757	0.573979
Metallocarboxypeptidases (EC 3.4.17.-)	168.434	141.537	195.33	0.469256	0.426923	1.09916	0.271698	0.576693
Methionine Degradation	505.064	407.494	602.633	0.565578	0.515672	1.09678	0.272738	0.577485
Ribosomal protein S5p acylation	3523.72	2991.44	4056	0.439406	0.401756	1.09371	0.274081	0.578912
tRNA aminoacylation, His	1564.81	1378.48	1751.14	0.345659	0.317149	1.08989	0.27576	0.581042
Multiple Antibiotic Resistance MAR locus	15.3705	19.1919	11.5492	-0.731407	0.672098	-1.08824	0.276487	0.58116
The fimbrial Sfm cluster	2.50465	1.86537	3.14394	0.759061	0.700593	1.08345	0.278607	0.583216
Putative sugar ABC transporter (ytf cluster)	211.428	242.545	180.312	-0.428823	0.395961	-1.08299	0.278812	0.583216
Transport of Manganese	1099.66	1254.93	944.402	-0.410146	0.381533	-1.075	0.282377	0.589249
Accessory colonization factor	3.70516	2.59533	4.815	0.903076	0.844794	1.06899	0.285074	0.591111
Two-component Response Regulator of Virulence ResDE	350.087	297.878	402.297	0.435333	0.407251	1.06896	0.28509	0.591111
Hemin transport system	180.586	158.214	1625	0.357798	0.334875	1.06845	0.285317	0.591111
Streptothricin resistance	46.2147	36.9089	55.5206	0.599481	0.562777	1.06522	0.286777	0.592718
Putative hemin transporter	9.03308	7.13247	10.9337	0.598925	0.568655	1.05323	0.292236	0.602562
RNA polymerase II	6.38639	28.6836	28.9339	1.04585	0.996635	1.04938	0.294002	0.604763
Inteins	140.097	154.814	125.38	-0.300483	0.287812	-1.04403	0.296473	0.608401
YaaA	320.74	382.05	259.43	-0.557246	0.537728	-1.0363	0.300064	0.614315
Type 4 secretion and conjugative transfer	235.549	176.627	294.471	0.737491	0.718025	1.02711	0.304369	0.621658
Exosporium	0.534764	0.972025	0.0975023	-1.95392	1.91498	-1.02033	0.307571	0.62672
Dot-Icm type IV secretion system	0.713855	0.07757	1.35014	2.65477	2.61957	1.01343	0.310853	0.630528
CBSS-344610.3.peg.2335	2.66123	1.72724	3.59523	1.04233	1.0286	1.01334	0.310896	0.630528
LMPTP YwlE cluster	929.207	699.984	1158.43	0.727346	0.720644	1.0093	0.312831	0.632699
Periplasmic disulfide interchange	2321.16	2538.72	2103.6	-0.271511	0.269592	-1.00712	0.313878	0.632699
DNA structural proteins, bacterial	8238.01	7103.87	9372.15	0.399739	0.397143	1.00654	0.314158	0.632699
Oxidative stress	120950	133057	108842	-0.289807	0.288958	-1.00294	0.315891	0.634714
Type III secretion system	1.51095	2.17606	0.845839	-1.37681	1.37716	-0.999747	0.317433	0.636336
Biphenyl Degradation	17.0914	21.4371	12.7457	-0.761099	0.762456	-0.99822	0.318173	0.636345
P38 MAP kinase pathways	20.3177	156.485	48.4361	0.797728	0.802237	0.99438	0.320038	0.638601
Inositol catabolism	1747.32	1900.03	1594.61	-0.252719	0.25653	-0.985143	0.324554	0.646123
Alanine biosynthesis	2508.73	2659.67	2357.8	-0.173487	0.176839	-0.98104	0.326573	0.648652
Chitin and N-acetylglucosamine utilization	3551.57	3833.42	3269.72	-0.229245	0.234481	-0.97767	0.328238	0.650466
Coenzyme A Biosynthesis	6065.3	6529.65	5600.94	-0.221418	0.228158	-0.970461	0.331817	0.656058
Benzoate catabolism	1.38801	0.496428	11.6398	2.5153	2.60229	0.966572	0.333758	0.658393
Dihydroxyacetone kinases	288.648	255.243	322.054	0.335261	0.350035	0.957794	0.338167	0.66554
CBSS-243277.1.peg.4359	8.47334	6.02986	10.9168	0.852065	0.893516	0.953609	0.340281	0.66554
Macromolecular synthesis operon	587.762	664.096	511.427	-0.378125	0.396869	-0.95277	0.340707	0.66554
DNA repair, bacterial	14431.9	13541.8	15322.1	0.17824	0.187215	0.952061	0.341066	0.66554
Housecleaning nucleoside triphosphate pyrophosphatases	1540.71	1408.92	2371.2	0.247088	0.260017	0.950277	0.341972	0.66554
Quorum sensing in Yersinia	10.8873	8.21547	13.5592	0.747321	0.786458	0.950236	0.341992	0.66554
D-Sorbitol(D-Glucitol) and L-Sorbose Utilization	46.5826	41.2167	148.816	0.334208	0.353975	0.944155	0.34509	0.667929
Type III secretion systems, extended	6.14648	7.66307	4.62989	-0.755972	0.800872	-0.943936	0.345203	0.667929
Hydroxyaromatic decarboxylase family	1.37098	0.878903	12.8976	1.01317	1.07408	0.943288	0.345534	0.667929
Transcription factors cyanobacterial RpoD-like sigma factors	0.748403	0.35118	1.14563	1.58995	1.70358	0.933298	0.350666	0.672717
Spore Coat	283.219	548.128	344.514	0.63388	0.679367	0.933045	0.350797	0.672717
Calvin-Benson cycle	28.9769	19.9615	37.9922	0.928258	0.995341	0.932603	0.351025	0.672717
Phage nin genes - N-independent survival	4.69467	3.04965	6.33968	1.08039	1.15869	0.932423	0.351118	0.672717
Symbiotic colonization and sigma-dependent biofilm formation gene cluster	63.6508	75.7735	51.5282	-0.564013	0.607075	-0.929066	0.352855	0.673118
Molybdenum cofactor biosynthesis	922.974	825.689	1020.26	0.305512	0.329237	0.927939	0.353439	0.673118
Conserved gene cluster possibly involved in RNA metabolism	553.801	500.479	607.123	0.279786	0.302097	0.926146	0.35437	0.673118
ZZ gjo need homes	11376.2	10375.3	12377.1	0.254591	0.276127	0.922006	0.356525	0.673118
Biofilm formation in Staphylococcus	8.54685	6.16887	10.9248	0.856572	0.929533	0.921508	0.356785	0.673118
Histidine Degradation	8854.9	7533.38	10176.4	0.433931	0.471322	0.920667	0.357224	0.673118
Pterin metabolism 3	33.1777	25.8215	40.5338	0.644787	0.700531	0.920425	0.357351	0.673118
tRNA modification Bacteria	136.087	115.789	156.385	0.432277	0.469848	0.920036	0.357554	0.673118
Dissimilatory nitrite reductase	2.42047	1.53696	3.30398	1.10399	1.20573	0.915615	0.359869	0.673118
CBSS-176279.3.peg.868	7881.67	7210.9	8552.45	0.246218	0.269672	0.913029	0.361227	0.673118
Cluster-based Subsystem Grouping Hypotheticals - perhaps Proteosome Related	23.3218	29.4145	17.229	-0.756857	0.829597	-0.912319	0.361601	0.673118
Galactose-inducible PTS	6.83438	5.191	8.47776	0.717765	0.787744	0.911166	0.362208	0.673118
Toluene degradation	6.60348	8.79479	4.41217	-0.977381	1.07288	-0.910986	0.362303	0.673118
Acetyl-CoA fermentation to Butyrate	8028.55	7432.16	8624.93	0.214821	0.236543	0.908166	0.36379	0.673118
Utilization of glutathione as a sulphur source	20.7916	17.8011	23.7821	0.434257	0.478874	0.906828	0.364497	0.673118
YjeE	2723.81	2917.73	2529.9	-0.205711	0.226971	-0.906331	0.364761	0.673118
Recycling of Peptidoglycan Amino Sugars	779.208	677.034	881.382	0.380762	0.420201	0.906141	0.364861	0.673118
Cysteine Biosynthesis	1582.2	1718.08	1446.32	-0.248784	0.274815	-0.905279	0.365318	0.673118
CBSS-342610.3.peg.283	530.33	579.501	481.159	-0.267737	0.296546	-0.902854	0.366603	0.674052
Zinc resistance	1262.13	1369.03	1155.23	-0.245135	0.273124	-0.897524	0.369439	0.677569
Phenylpropanoid compound degradation	152.662	192.642	112.682	-0.772937	0.862343	-0.896322	0.370081	0.677569
Iron acquisition in Vibrio	10.1228	8.12897	12.1166	0.576106	0.645611	0.892342	0.37221	0.680029
Conserved cluster in Enterobacteriaceae downstream from YqjA, a DedA family protein	942.528	1112.89	772.166	-0.527499	0.593817	-0.888319	0.374369	0.681244
Isoprenoid Biosynthesis	4200.69	3897.13	4504.25	0.20907	0.235393	0.888172	0.374448	0.681244
Synechocystis experimental	638.903	677.594	600.212	-0.175227	0.197712	-0.886277	0.375468	0.681667
Histidine Biosynthesis	4616.27	4907.46	4325.08	-0.182364	0.206488	-0.88317	0.377144	0.683279
Arginine Biosynthesis extended	8347.42	7970.76	8724.07	0.130352	0.149337	0.87287	0.382734	0.691227
Mercuric reductase	2649.72	2212.61	3086.83	0.480348	0.550764	0.872148	0.383128	0.691227
CRISP Cmr Cluster	70.0329	53.3681	86.6977	0.698976	0.80453	0.868801	0.384956	0.693081
Transport of Zinc	1055.13	929.201	1181.06	0.346401	0.402847	0.859883	0.389854	0.700442
Polyadenylation bacterial	204.949	246.057	163.84	-0.586402	0.69704	-0.841274	0.400194	0.717413
Butanol Biosynthesis	620.482	666.509	574.455	-0.215812	0.256945	-0.839915	0.400956	0.717413
Lipoprotein Biosynthesis	1045.88	994.072	1097.69	0.142285	0.170913	0.8325	0.405127	0.723266
Translation elongation factors bacterial	57303.4	60564.7	54042.1	-0.164384	0.197782	-0.831135	0.405897	0.723266
CBSS-292415.3.peg.2341	25.9642	30.5628	21.3655	-0.509311	0.618551	-0.823394	0.410284	0.729581
&	2.32203	1.82339	2.82067	0.712311	0.871408	0.817426	0.413685	0.731348
Inner membrane protein YhjD and conserved cluster involved in LPS biosynthesis	27.8082	22.5764	33.04	0.550234	0.674069	0.816286	0.414336	0.731348
Thiamin biosynthesis	2066.23	1930.91	2201.55	0.189574	0.232598	0.815031	0.415055	0.731348
CBSS-316407.3.peg.2816	27.3661	22.5342	32.198	0.514494	0.632656	0.813229	0.416087	0.731348
Pyrrolysine	3.51046	2.49101	4.52991	0.829399	1.01994	0.813183	0.416113	0.731348
Redox-dependent regulation of nucleus processes	20155	23067.8	17242.2	-0.419933	0.516663	-0.812779	0.416345	0.731348
Acetone Butanol Ethanol Synthesis	2.21968	8.88121	20.8648	-0.694271	0.858992	-0.808239	0.418953	0.733924
MazEF toxin-antitoxing (programmed cell death) system	15.0155	11.5203	18.5106	0.693136	0.858608	0.807279	0.419506	0.733924
Cobalamin synthesis	3302.08	3759.25	2844.9	-0.40209	0.503902	-0.797951	0.424899	0.740107
VieSAB signal transduction system of Vibrio	10.8187	12.4255	9.21188	-0.443507	0.556585	-0.796836	0.425546	0.740107
CBSS-160492.1.peg.550	100.83	94.7327	106.928	0.177583	0.223227	0.795527	0.426307	0.740107
ECF class transporters	1026.56	1174.89	878.227	-0.419681	0.529656	-0.792365	0.428148	0.740107
Translation elongation factor G family	872.789	956.22	789.358	-0.276619	0.349294	-0.791936	0.428398	0.740107
Phytoalexin biosynthesis	0.608427	0.130066	1.08679	2.36445	2.99452	0.789592	0.429766	0.740107
Iron siderophore sensor & receptor system	53.6376	47.116	60.1591	0.340862	0.431766	0.78946	0.429843	0.740107
Rcs phosphorelay signal transduction pathway	58.8096	48.385	69.2341	0.516849	0.654736	0.789401	0.429878	0.740107
Listeria Pathogenicity Island LIPI-1 extended	363.195	303.824	422.566	0.474454	0.602344	0.787679	0.430885	0.740369
Bacillibactin Siderophore	8.88408	10.0626	7.70552	-0.389856	0.500314	-0.779223	0.435849	0.747415
Anthrose Biosynthesis	2.40455	1.77589	3.03322	0.814451	1.04752	0.777507	0.43686	0.747669
CBSS-316057.3.peg.659	381.483	427.056	335.909	-0.347203	0.450266	-0.771106	0.440644	0.751552
Flavocytochrome C	834.873	1022.26	647.481	-0.658708	0.854649	-0.770735	0.440864	0.751552
T7-like phage core proteins	0.936059	1.99995	1.28255	1.1088	1.44366	0.768045	0.44246	0.75224
CBSS-243265.1.peg.198	8.84851	10.7999	6.89717	-0.651291	0.849809	-0.766397	0.44344	0.75224
tRNA aminoacylation, Ser	2322.31	2455.31	2189.31	-0.16507	0.215877	-0.764648	0.444481	0.75224
Heat shock dnaK gene cluster extended	38268.7	36433.3	40104	0.138493	0.182117	0.760461	0.446979	0.75224
Na+ translocating decarboxylases and related biotin-dependent enzymes	8658.49	9189.23	8127.76	-0.177108	0.233465	-0.758608	0.448087	0.75224
YrdC-YciO	986.404	898.15	1074.66	0.258576	0.341594	0.75697	0.449068	0.75224
Menaquinone and Phylloquinone Biosynthesis	1554.06	1678.43	1429.69	-0.231863	0.306324	-0.75692	0.449098	0.75224
Protocatechuate branch of beta-ketoadipate pathway	113.099	104.787	121.41	0.219694	0.290476	0.756324	0.449455	0.75224
D-Alanyl Lipoteichoic Acid Biosynthesis	1.24755	0.733512	1.76158	1.32918	1.75859	0.75582	0.449757	0.75224
Transcription initiation, bacterial sigma factors	21966.3	20696.9	23235.7	0.166868	0.220873	0.755492	0.449954	0.75224
LMPTP YfkJ cluster	1180.61	1110.67	1250.54	0.171094	0.227686	0.75145	0.452382	0.754114
Energy-conserving hydrogenase (ferredoxin)	61.9755	54.5365	69.4145	0.345276	0.459921	0.750728	0.452817	0.754114
DNA repair, bacterial UmuCD system	5353.17	5653.62	5052.73	-0.162051	0.216746	-0.747656	0.454668	0.755744
Soluble cytochromes and functionally related electron carriers	105432	116917	93946.7	-0.315575	0.425485	-0.741683	0.45828	0.760288
cAMP signaling in bacteria	3139.41	3376.86	2901.97	-0.218657	0.295927	-0.738889	0.459974	0.76164
Fructose and Mannose Inducible PTS	161.868	134.204	189.531	0.495243	0.676727	0.731821	0.464278	0.766539
Unknown sugar utilization (cluster yphABCDEFG)	51.2779	59.6464	42.9095	-0.477059	0.652504	-0.731121	0.464705	0.766539
GABA and putrescine metabolism from cluters	8.62978	10.3837	6.87586	-0.558295	0.765128	-0.729676	0.465589	0.766539
Major Outer Membrane Proteins	606.067	519.923	692.21	0.41314	0.567841	0.727563	0.466881	0.766908
Phage Dual Exonuclease Exclusion	2.8522	3.78096	7.76916	-0.916505	1.26168	-0.726416	0.467584	0.766908
CBSS-314269.3.peg.1840	0.506202	0.07757	0.934834	2.17063	2.99989	0.72357	0.46933	0.768316
Pseudomonas quinolone signal PQS	0.478415	0.146264	0.810565	1.96745	2.73279	0.719943	0.47156	0.770393
USS-DB-1	26.4035	29.3337	23.4733	-0.327015	0.455152	-0.718476	0.472464	0.770393
CBSS-320388.3.peg.3759	5.26629	2.34118	8.1914	1.82286	2.54518	0.7162	0.473868	0.770393
Uptake of selenate and selenite	132.666	120.381	144.95	0.266247	0.371992	0.715733	0.474156	0.770393
Toxin-antitoxin replicon stabilization systems	133.687	154.582	484.325	-0.453354	0.635329	-0.713573	0.475491	0.771115
Isoleucine degradation	76.2341	68.6368	83.8314	0.293689	0.413137	0.710876	0.477161	0.772377
Bacterial Caspases	2.14722	2.51258	1.78187	-0.544788	0.769103	-0.708343	0.478732	0.773474
T7-like non-cyanophage core proteins	0.629596	0.833003	0.42619	-1.17451	1.66365	-0.705984	0.480198	0.774398
Suberine biosynthesis	0.413314	5.26375	0.635434	1.40006	1.9974	0.700943	0.483338	0.777393
Terpen biosynthesis	0.481798	0.113623	0.849973	1.90976	2.72775	0.700123	0.483851	0.777393
Propionyl-CoA to Succinyl-CoA Module	500.104	560.183	440.026	-0.348701	0.501973	-0.694661	0.487268	0.781434
Putrescine utilization pathways	144.839	125.84	163.837	0.37988	0.548646	0.692395	0.488689	0.782264
Chorismate: Intermediate for synthesis of PAPA antibiotics, PABA, anthranilate, 3-hydroxyanthranilate and more.	910.108	855.074	965.142	0.173869	0.253119	0.686907	0.492141	0.785528
Salicylate and gentisate catabolism	509.355	470.817	547.893	0.218499	0.318386	0.686271	0.492542	0.785528
Glutamine, Glutamate, Aspartate and Asparagine Biosynthesis	36900.3	34989.5	38811.2	0.149564	0.219247	0.68217	0.495131	0.787048
Fructose utilization	1806.51	1554.75	2058.28	0.40492	0.595789	0.679638	0.496734	0.787048
Phage Ea cluster	0.435685	0.106231	0.765138	1.89408	2.79333	0.678072	0.497726	0.787048
Type VI secretion systems	85.1165	91.3882	211.073	-0.215132	0.317493	-0.677595	0.498028	0.787048
F0F1-type ATP synthase	26932	28607.6	25256.4	-0.179763	0.265302	-0.677577	0.49804	0.787048
Cytochrome B6-F complex	1.41448	1.05601	1.77295	0.67604	1.00433	0.673127	0.500867	0.789578
Branched-Chain Amino Acid Biosynthesis	13061.4	13782.9	12339.9	-0.159545	0.237882	-0.670691	0.502418	0.789578
Sporulation gene orphans	1741.17	1562.68	1919.67	0.297205	0.444483	0.668653	0.503717	0.789578
Thioredoxin-disulfide reductase	33206.5	36358.3	30054.6	-0.274708	0.411153	-0.668142	0.504043	0.789578
Sporulation Cluster III A	18.0383	15.3539	20.7227	0.429706	0.64377	0.667483	0.504464	0.789578
Ethanolamine utilization	711.116	674.651	747.582	0.149123	0.224146	0.665292	0.505864	0.789578
Aminopeptidases (EC 3.4.11.-)	4544.61	4325.06	4764.16	0.139496	0.210173	0.663719	0.50687	0.789578
HMG CoA Synthesis	0.704902	6.69191	1.09111	1.77505	2.6748	0.663619	0.506934	0.789578
Bacterial Cytoskeleton	18952.7	19530.1	18375.3	-0.0878943	0.133482	-0.658474	0.510234	0.791148
Tolerance to colicin E2	123.029	111.583	134.475	0.271191	0.412708	0.657101	0.511116	0.791148
Arsenic resistance	73.0444	65.4008	80.6879	0.305673	0.465543	0.656596	0.511441	0.791148
CBSS-257314.1.peg.752	171.056	563.916	186.562	0.266819	0.406518	0.656353	0.511597	0.791148
Protein degradation	4782.43	5028.33	4536.53	-0.148358	0.226673	-0.654505	0.512787	0.791574
Chorismate Synthesis	878.254	819.86	936.648	0.19254	0.296749	0.648831	0.516448	0.795807
Phage capsid proteins	87.6443	95.9521	139.788	-0.267173	0.413305	-0.646431	0.518	0.796511
Denitrification	176.798	193.847	159.75	-0.278108	0.431601	-0.644365	0.519339	0.796511
Ubiquinone Biosynthesis	476.934	515.259	438.608	-0.232168	0.360586	-0.643864	0.519663	0.796511
Phosphate metabolism	25986.5	26955.4	25017.6	-0.107622	0.169277	-0.635774	0.524924	0.802843
Neotrehalosadiamine (NTD) Biosynthesis Operon	2.2045	18.0084	1.69791	-0.652029	1.02736	-0.634662	0.525649	0.802843
Natural DNA Transformation in Vibrio	7.30185	8.55239	6.0513	-0.48696	0.769762	-0.632611	0.526987	0.80347
Threonine anaerobic catabolism gene cluster	13.1335	10.7571	48.1083	0.519572	0.825854	0.629133	0.529262	0.804592
Heterocyst formation in cyanobacteria	2.51518	3.22705	1.80331	-0.845161	1.34442	-0.628645	0.529581	0.804592
pVir Plasmid of Campylobacter	0.433329	0.112964	0.753694	1.88274	3.00675	0.626173	0.531202	0.80564
Teichuronic acid biosynthesis	458.056	529.853	386.259	-0.456363	0.731988	-0.623457	0.532984	0.806931
Cell envelope-associated LytR-CpsA-Psr transcriptional attenuators	360.683	333.136	388.231	0.221775	0.357929	0.619606	0.535518	0.808412
Adaptation to d-cysteine	114.016	119.751	225.148	-0.146186	0.236695	-0.617613	0.53683	0.808412
CBSS-261594.1.peg.2640	27.6555	24.8291	30.4819	0.2831	0.458626	0.617278	0.537051	0.808412
Teicoplanin-resistance in Staphylococcus	3.00027	3.6562	2.34434	-0.636935	1.03473	-0.615556	0.538187	0.808412
Toxin-antitoxin systems (other than RelBE and MazEF)	1663.51	1499.68	1827.35	0.285254	0.464806	0.613706	0.53941	0.808412
CBSS-393133.3.peg.2787	296.688	264.617	328.759	0.314355	0.512874	0.612927	0.539924	0.808412
tRNA aminoacylation, Met	2358.25	2479.76	2236.74	-0.148623	0.242824	-0.612061	0.540497	0.808412
Resistance to chromium compounds	47.8458	51.6902	44.0015	-0.235658	0.386413	-0.60986	0.541955	0.809195
CytR regulation	42.788	46.4714	39.1046	-0.244778	0.404354	-0.605356	0.544943	0.812255
CBSS-296591.1.peg.2330	1918	2091.65	1744.34	-0.262027	0.437456	-0.598979	0.549187	0.81301
CBSS-281090.3.peg.464	953.102	870.263	1035.94	0.251442	0.419879	0.598845	0.549276	0.81301
Glycine cleavage system	789.302	732.403	846.2	0.209239	0.349842	0.598094	0.549777	0.81301
Plasmid replication	0.409076	0.0716925	0.74646	1.79779	3.00895	0.597482	0.550186	0.81301
At2g33980 At1g28960	5.69223	3.52527	18.9602	1.16644	1.95526	0.596564	0.550799	0.81301
CBSS-246196.1.peg.364	149.818	162.439	137.197	-0.248426	0.416724	-0.59614	0.551082	0.81301
Terminal cytochrome C oxidases	1855.99	1599.14	2112.84	0.40201	0.681262	0.590096	0.555126	0.817148
Fatty acid degradation regulons	93.3325	85.9442	100.721	0.226675	0.385367	0.588204	0.556395	0.817148
Triacylglycerol metabolism	661.511	624.62	698.402	0.161942	0.275541	0.587724	0.556717	0.817148
Osmoregulation	4015.1	3719.01	4311.2	0.2131	0.364284	0.584984	0.558559	0.818463
CBSS-176280.1.peg.1561	23.0732	25.685	20.4614	-0.306597	0.530524	-0.577913	0.563323	0.822739
Serine-glyoxylate cycle	93167.5	86261.4	100074	0.21427	0.37122	0.577205	0.563801	0.822739
Aromatic Amin Catabolism	30.5696	33.4214	27.7178	-0.26329	0.456762	-0.576427	0.564327	0.822739
Periplasmic-Binding-Protein-Dependent Transport System for &	66.3109	71.1344	61.4873	-0.202008	0.351563	-0.574598	0.565563	0.823156
Folate Biosynthesis	11653.3	12146.5	11160.1	-0.122241	0.213933	-0.571398	0.56773	0.823737
CBSS-320372.3.peg.6046	272.994	244.471	301.517	0.301148	0.527221	0.571199	0.567865	0.823737
RNA polymerase bacterial	38708.2	40819.4	36596.9	-0.157511	0.276681	-0.569289	0.56916	0.824157
Tryptophan synthesis	703.794	658.13	749.458	0.186723	0.331007	0.564104	0.572683	0.824157
Polyamine Metabolism	6387.84	6161.97	6613.71	0.102027	0.18125	0.562909	0.573497	0.824157
tRNA aminoacylation, Gly	2677.39	2802.89	2551.88	-0.135526	0.241084	-0.562152	0.574013	0.824157
Type III secretion system orphans	13.7099	11.6798	15.7401	0.422903	0.755104	0.560059	0.575439	0.824157
Control of Swarming in Vibrio and Shewanella species	1.32651	1.56542	2.97924	-0.4903	0.878692	-0.557988	0.576853	0.824157
Beta-lactamase cluster in Streptococcus	25.1008	22.8249	136.382	0.249837	0.450748	0.554273	0.579392	0.824157
The mdtABCD multidrug resistance cluster	41.2085	36.8271	45.5899	0.310503	0.560712	0.553766	0.579739	0.824157
Rubrerythrin	28598.2	25993.4	31203	0.263539	0.476396	0.553194	0.580131	0.824157
Signal peptidase	2147.18	2067.37	2226.98	0.10733	0.1953	0.549566	0.582617	0.824157
Transcription factors bacterial	18531.9	17656.6	19407.2	0.136399	0.248465	0.548966	0.583029	0.824157
Capsular heptose biosynthesis	950.538	1011.53	889.542	-0.185987	0.338992	-0.548646	0.583248	0.824157
Trehalose Uptake and Utilization	575.299	596.491	554.107	-0.105106	0.191888	-0.547745	0.583867	0.824157
Zinc regulated enzymes	715.856	744.323	687.389	-0.115932	0.211693	-0.547641	0.583938	0.824157
Catechol branch of beta-ketoadipate pathway	199.404	185.838	212.971	0.199841	0.365348	0.546987	0.584388	0.824157
Vibrio Core Oligosaccharide Biosynthesis	1.24487	1.50979	0.979956	-0.632141	1.156	-0.546836	0.584492	0.824157
DNA repair, UvrABC system	6005.15	5815.66	6194.65	0.0913297	0.167177	0.546305	0.584856	0.824157
Ribosome SSU bacterial	67999.5	71044.9	64954	-0.129305	0.236961	-0.545682	0.585285	0.824157
Streptococcal Mga Regulon	7.86451	29.9742	8.82037	0.370812	0.685125	0.541232	0.588348	0.82566
Glutathione analogs: mycothiol	13.8441	15.7559	11.9322	-0.398697	0.739648	-0.539036	0.589862	0.82566
tRNA aminoacylation, Ala	2902.83	2766.48	3039.17	0.135873	0.252236	0.538674	0.590112	0.82566
CBSS-326442.4.peg.1852	169.137	156.707	181.568	0.211847	0.393332	0.538596	0.590166	0.82566
Listeria surface proteins: LPXTG motif	1.25569	1.02319	1.48819	0.566639	1.05552	0.536835	0.591382	0.826027
ATP-dependent efflux pump transporter Ybh	556.084	585.557	526.611	-0.153547	0.288538	-0.532154	0.594619	0.829063
Heme biosynthesis orphans	76.3036	81.0293	71.578	-0.17209	0.324131	-0.530925	0.59547	0.829063
Bacillus Sporulation Killing Factor A Biosynthetic Cluster	2.17768	2.59673	3.99866	-0.597098	1.13077	-0.528046	0.597468	0.830403
Glycolysis and Gluconeogenesis, including Archaeal enzymes	576.767	695.193	458.341	-0.600856	1.14063	-0.526775	0.59835	0.830403
tRNA aminoacylation, Pyr	1.54555	1.19787	1.89324	0.676831	1.29525	0.522549	0.601288	0.831057
Tetrathionate respiration	116.497	105.186	127.808	0.280857	0.537782	0.52225	0.601496	0.831057
A Glutathione-dependent Thiol Reductase Associated with a Step in Lysine Biosynthesis	2.42528	2.0285	2.82207	0.479187	0.918059	0.521956	0.601701	0.831057
CBSS-56780.10.peg.1536	546.249	583.379	509.119	-0.195565	0.377965	-0.517415	0.604866	0.832373
CBSS-83332.1.peg.3803	1.5529	11.9108	1.88129	0.64649	1.25459	0.515299	0.606344	0.832373
Translation termination factors bacterial	2924.98	3008.12	2841.85	-0.0818931	0.159418	-0.513701	0.607461	0.832373
CBSS-323850.3.peg.3269	172.419	162.443	182.395	0.16915	0.32976	0.512949	0.607987	0.832373
Pterin carbinolamine dehydratase	2.14519	24.3876	92.0591	-1.50447	2.93366	-0.512829	0.608071	0.832373
Phage tail proteins 2	196.282	178.534	214.03	0.265074	0.51739	0.512329	0.608421	0.832373
Coenzyme F420-H2 dehydrogenase (methanophenazine)	0.298971	0.0777295	0.520213	1.49883	2.94529	0.508891	0.610828	0.834349
Protein chaperones	24221.1	25333.3	23109	-0.132592	0.263297	-0.503582	0.614555	0.836943
Biogenesis of cytochrome c oxidases	62.7401	54.9524	70.5279	0.36014	0.716237	0.502822	0.615089	0.836943
DNA processing cluster	4272.94	4438.12	4107.77	-0.111354	0.221871	-0.501885	0.615748	0.836943
Serine endopeptidase (EC 3.4.21.-)	434.117	464.403	403.83	-0.20205	0.403548	-0.500685	0.616593	0.836943
Leucine Biosynthesis	3.26533	2.62215	3.9085	0.597146	1.20188	0.496845	0.619299	0.8393
De Novo Pyrimidine Synthesis	12341.9	12675.5	12008.3	-0.0779688	0.15868	-0.49136	0.623172	0.84323
NAD and NADP cofactor biosynthesis global	6148.8	5939.92	6357.68	0.0982646	0.200795	0.489377	0.624575	0.843809
Glycine and Serine Utilization	5698.02	5511.86	5884.19	0.094451	0.195239	0.483771	0.628549	0.846726
Acid resistance mechanisms	3494.62	3155.2	3834.05	0.281064	0.582726	0.482327	0.629574	0.846726
pyrimidine conversions	11100	11428.7	10771.4	-0.0853297	0.176961	-0.482196	0.629667	0.846726
Methionine Salvage	81.3985	76.1973	86.5997	0.187729	0.391929	0.478988	0.631947	0.848475
Nonribosomal peptide synthetases (NRPS) in Frankia sp. Ccl3	0.30446	0.546697	1.32332	-1.15246	2.41983	-0.476256	0.633892	0.849769
CBSS-345072.3.peg.1318	310.707	328.923	292.49	-0.171104	0.364372	-0.469588	0.638649	0.854823
YcfH	641.033	661.106	887.398	-0.0892852	0.190696	-0.468207	0.639637	0.854823
Fructoselysine (Amadori product) utilization pathway	28.811	31.4086	163.415	-0.253929	0.550341	-0.461402	0.64451	0.859981
Mannose-sensitive hemagglutinin type 4 pilus	9.62394	10.632	8.61586	-0.330016	0.717399	-0.460017	0.645504	0.859981
CBSS-257314.1.peg.488	655.55	609.493	701.608	0.202413	0.442452	0.457481	0.647326	0.859981
Clavulanic acid biosynthesis	0.899173	3.57711	1.1583	0.629343	1.37627	0.457282	0.647469	0.859981
Flagellum	1302.62	1378.58	1226.66	-0.168852	0.372791	-0.452939	0.650592	0.862807
Alpha-acetolactate operon	6.11548	5.37301	75.7451	0.348535	0.771878	0.451542	0.651599	0.862821
rRNA modification Bacteria	323.102	344.68	301.523	-0.190985	0.425452	-0.4489	0.653504	0.864022
Adenosyl nucleosidases	0.964142	1.24526	0.683027	-0.692249	1.55557	-0.445012	0.656311	0.865012
Glycerol fermenation to 1,3-propanediol	48.2491	51.7439	44.7542	-0.213945	0.481239	-0.444571	0.65663	0.865012
Chlorosome	1.73072	11.1392	1.39064	-0.561228	1.26484	-0.443714	0.657249	0.865012
2-Ketogluconate Utilization	8.04238	7.17957	8.90518	0.291069	0.659207	0.441545	0.658819	0.865762
DNA-replication	18364.6	17926.1	18803	0.0689585	0.157668	0.437366	0.661846	0.868422
Sulfur oxidation	18.7658	21.4282	16.1034	-0.415813	0.956527	-0.434711	0.663772	0.869632
n-Phenylalkanoic acid degradation	3.09095	2.5953	3.58659	0.440579	1.03807	0.424421	0.671259	0.878112
DNA repair, bacterial RecFOR pathway	11535.6	11886.4	11184.8	-0.0877656	0.207835	-0.422285	0.672817	0.878772
Quorum-sensing in Vibrio	13.9819	12.5032	15.4606	0.307282	0.73016	0.420841	0.673871	0.878772
Unspecified monosaccharide transport cluster	132.262	138.114	126.41	-0.128263	0.307618	-0.416956	0.676711	0.878772
Glutaredoxins	366.412	381.725	351.1	-0.121902	0.292432	-0.416855	0.676784	0.878772
DNA Helicase of Unknown Function	10.7498	27.1729	12.2758	0.403977	0.972191	0.415533	0.677752	0.878772
LOS core oligosaccharide biosynthesis	1487.44	1443.41	1531.47	0.0859498	0.209269	0.410714	0.681282	0.878772
Lysine biosynthesis AAA pathway 2	5.95352	6.46884	5.4382	-0.248233	0.604518	-0.410631	0.681343	0.878772
Steroid sulfates	3.93588	3.4611	4.41065	0.38187	0.93644	0.407789	0.683429	0.878772
GroEL GroES	15684.2	16314.8	15053.7	-0.116102	0.285422	-0.406774	0.684174	0.878772
Phage tail fiber proteins	501.733	456.812	546.655	0.259549	0.638113	0.406745	0.684195	0.878772
Global Two-component Regulator PrrBA in Proteobacteria	4.59524	5.02371	4.16676	-0.258877	0.636675	-0.406608	0.684296	0.878772
Sporulation-related Hypotheticals	111.474	118.804	104.143	-0.185764	0.45769	-0.405872	0.684836	0.878772
DNA repair, bacterial MutL-MutS system	5241.95	5119.65	5364.25	0.0674454	0.16624	0.405711	0.684955	0.878772
tRNA nucleotidyltransferase	973.776	1009.78	937.772	-0.106115	0.264889	-0.400601	0.688714	0.882287
carbazol degradation cluster	23.7312	26.0983	58.6355	-0.285108	0.718888	-0.396597	0.691665	0.884759
Polyprenyl Diphosphate Biosynthesis	1651.63	1689.21	1614.05	-0.06598	0.174464	-0.378186	0.705292	0.897691
Peptidoglycan biosynthesis--gjo	7027.59	6854.06	7201.12	0.0714963	0.18979	0.376713	0.706387	0.897691
Lipoic acid metabolism	1752.49	1826.44	1678.55	-0.121891	0.324242	-0.375927	0.706971	0.897691
CBSS-393124.3.peg.2657	0.270783	0.106231	0.435335	1.11433	2.96778	0.375475	0.707307	NA
Lipopolysaccharide assembly	483.086	510.405	455.767	-0.164014	0.437312	-0.375049	0.707624	0.897691
Phage entry and exit	3.88926	4.36633	3.41219	-0.387282	1.03724	-0.373377	0.708868	0.897691
tRNA modification yeast cytoplasmic	7.37975	6.3319	8.42759	0.424127	1.14106	0.371697	0.710119	0.897691
Spore Core Dehydration	294.76	280.134	309.386	0.144711	0.389905	0.371143	0.710531	0.897691
Bacitracin Stress Response	1183.93	1145.99	1221.88	0.0931624	0.2514	0.370575	0.710954	0.897691
CBSS-188.1.peg.6170	0.217171	0.0777295	0.356612	1.11435	3.02183	0.368768	0.712301	NA
Listeria surface proteins: Internalin-like proteins	304.59	285.418	323.763	0.183393	0.500536	0.366394	0.714071	0.897691
Capsular surface virulence antigen loci	14.1196	12.6043	15.6348	0.308449	0.843887	0.36551	0.714731	0.897691
Serine Biosynthesis	378.51	390.65	366.37	-0.0950428	0.260662	-0.364621	0.715395	0.897691
Intracellular septation in Enterobacteria	12.737	11.3675	14.1064	0.308225	0.847764	0.363574	0.716176	0.897691
Fratricide in Streptococcus	0.519318	0.603301	0.435335	-0.498199	1.37097	-0.363392	0.716312	0.897691
Spliceosome	2.7456	28.294	11.8406	0.440075	1.22084	0.360468	0.718497	0.897691
Glycine reductase, sarcosine reductase and betaine reductase	6242.01	6581.32	5902.69	-0.156967	0.437455	-0.358818	0.719731	0.897691
TCA Cycle	6161.33	5743.08	6579.59	0.196155	0.553418	0.354443	0.723007	0.897691
Siderophore assembly kit	9.84406	9.13928	10.5488	0.1726	0.48725	0.354233	0.723164	0.897691
Respiratory dehydrogenases 1	6751	7042.29	6459.71	-0.124584	0.352592	-0.353338	0.723835	0.897691
Xanthine Metabolism in Bacteria	0.837893	0.743904	0.931882	0.433699	1.23809	0.350297	0.726116	0.897691
USS-DB-2	7.26937	6.86512	7.67363	0.220695	0.631657	0.349391	0.726796	0.897691
Small acid-soluble spore proteins	20911.6	18444.8	23378.4	0.341983	0.983931	0.347568	0.728165	0.897691
CBSS-258594.1.peg.3339	5473.59	5631.07	5316.11	-0.0831836	0.239524	-0.347287	0.728375	0.897691
Ribosome LSU bacterial	91568.1	94434.9	88701.3	-0.0903607	0.260309	-0.347129	0.728494	0.897691
Glycerate metabolism	3803.4	3915.98	3690.82	-0.0854588	0.246432	-0.346784	0.728753	0.897691
Adhesins in Staphylococcus	26.5779	28.723	24.4327	-0.236386	0.68264	-0.346282	0.729131	0.897691
Coagulation cascade	97.1901	88.8534	105.527	0.246375	0.711524	0.346265	0.729144	0.897691
D-ribose utilization	2382.4	2304.74	2460.05	0.093998	0.27211	0.345441	0.729763	0.897691
Exopolysaccharide Biosynthesis	1585.11	1506.43	1663.79	0.143365	0.420224	0.341163	0.732981	0.900065
Colonization factor antigen I fimbriae	10.2703	9.17576	11.3649	0.310864	0.918872	0.338311	0.735129	0.900065
Entner-Doudoroff Pathway	31040.1	32338	29742.2	-0.120733	0.357933	-0.337306	0.735886	0.900065
Nitrate and nitrite ammonification	2541.27	2658.88	2423.67	-0.133552	0.397423	-0.336046	0.736836	0.900065
CBSS-316273.3.peg.2378	24.1024	45.417	399.017	0.173036	0.517618	0.334293	0.738159	0.900065
Proteasome subunit alpha archaeal cluster	131.734	111.48	151.989	0.44744	1.34053	0.333779	0.738546	0.900065
tRNA splicing	15.5398	164.939	16.6952	0.204508	0.613732	0.333221	0.738968	0.900065
N-heterocyclic aromatic compound degradation	2.20739	2.58258	1.8322	-0.492671	1.4968	-0.32915	0.742042	0.90254
AMP to 3-phosphoglycerate	0.803276	0.975383	0.63117	-0.635747	1.94584	-0.326721	0.743879	0.902732
Additional flagellar genes in Vibrionales	0.227247	0.454494	0	-0.986552	3.02254	-0.326399	0.744123	NA
Fatty Acid Biosynthesis FASII	20560.8	19813.9	21307.6	0.10482	0.322446	0.325076	0.745124	0.902732
Hyperosmotic potassium uptake	1528.94	1483.33	1574.54	0.0861792	0.265324	0.324807	0.745327	0.902732
Xanthan Exopolysaccharide Biosynthesis and Export	0.64525	0.720639	0.56986	-0.406471	1.26444	-0.321462	0.74786	0.904284
Streptococcal Hyaluronic Acid Capsule	1599.87	1676.81	1522.94	-0.138679	0.43429	-0.319324	0.749481	0.904284
Cyanate hydrolysis	4.01121	3.71318	4.30923	0.221829	0.695431	0.318981	0.749741	0.904284
CBSS-52598.3.peg.2843	0.173076	0.346153	0	-0.960388	3.02298	-0.317696	0.750716	NA
CBSS-176299.4.peg.1292	0.286951	5.90439	0.0975023	-0.942724	2.97805	-0.316557	0.751579	0.904747
Inorganic Sulfur Assimilation	906.621	949.528	863.714	-0.136792	0.433268	-0.315721	0.752215	0.904747
DNA-binding regulatory proteins, strays	380.106	369.351	390.86	0.0833383	0.267945	0.311028	0.755779	0.905702
Nitrosative stress	3587.58	3469.07	3706.09	0.0953162	0.307272	0.310202	0.756408	0.905702
Phd-Doc, YdcE-YdcD toxin-antitoxin (programmed cell death) systems	561.402	535.092	587.712	0.135828	0.438684	0.309625	0.756846	0.905702
Hypothetical Coupled to RecF	147.25	142.356	152.144	0.0966808	0.31271	0.309171	0.757192	0.905702
Proteolysis in bacteria, ATP-dependent	15821.3	15474.3	16168.3	0.0632671	0.20601	0.307107	0.758762	0.906328
DNA phosphorothioation	108.335	100.466	116.204	0.210344	0.689205	0.305198	0.760215	0.906813
Siderophore Desferrioxamine E	0.197578	0.146264	0.248891	0.92121	3.02422	0.304611	0.760662	NA
D-Tagatose and Galactitol Utilization	576.108	550.268	601.948	0.12952	0.42772	0.302815	0.762031	0.907729
CBSS-323850.3.peg.3284	449.211	425.839	472.584	0.149947	0.49777	0.301238	0.763233	0.907912
Phage shock protein (psp) operon	169.317	177.754	160.88	-0.145628	0.494001	-0.294792	0.768153	0.912511
Bilin Biosynthesis	0.262832	0.07757	0.448095	0.851428	2.98089	0.285629	0.775162	NA
CBSS-196620.1.peg.2477	7.10137	7.60595	6.59679	-0.190894	0.674849	-0.282869	0.777277	0.922085
Queuosine-Archaeosine Biosynthesis	8417.18	8563.48	8270.88	-0.0500177	0.178505	-0.280204	0.779321	0.922889
Translation initiation factors bacterial	3720.39	3617.24	3823.55	0.0800416	0.286675	0.279207	0.780086	0.922889
CBSS-316273.3.peg.448	11.9926	11.0027	12.9826	0.239883	0.875551	0.273979	0.7841	0.926372
Acyl Homoserine Lactone (AHL) Autoinducer Quorum Sensing	0.133056	1.0849	0.266111	0.824234	3.02619	0.272367	0.78534	NA
Nudix proteins (nucleoside triphosphate hydrolases)	1481.28	1504.75	1457.81	-0.0458009	0.170653	-0.268386	0.788402	0.930101
CBSS-176299.3.peg.235	81.3764	84.6683	78.0845	-0.114802	0.430246	-0.266829	0.7896	0.930101
Phytosterol biosynthesis	1.53464	1.84599	1.22328	-0.612096	2.3038	-0.26569	0.790478	0.930101
Creatine and Creatinine Degradation	253.456	260.732	246.181	-0.0835015	0.316741	-0.263627	0.792067	0.930194
CBSS-312309.3.peg.1965	5673.41	5833.1	5513.72	-0.0810671	0.308476	-0.262799	0.792706	0.930194
CBSS-630.2.peg.3360	23.2685	26.1548	20.3822	-0.363748	1.41634	-0.256822	0.797316	0.932272
Glutamate transporter involved in acid tolerance in Streptococcus	135.526	131.62	364.065	0.084533	0.32925	0.256744	0.797377	0.932272
Phage baseplate proteins	5.88876	6.23301	5.54451	-0.178468	0.702742	-0.25396	0.799527	0.932272
Flavodoxin	2130.55	2178.64	2082.46	-0.0647577	0.257222	-0.251758	0.801228	0.932272
Cold shock, CspA family of proteins	3073.43	3194.98	2951.87	-0.11432	0.455056	-0.251223	0.801642	0.932272
4-Hydroxyphenylacetic acid catabolic pathway	37.1133	38.6116	35.615	-0.126897	0.505231	-0.251167	0.801685	0.932272
Stringent Response, (p)ppGpp metabolism	3320.94	3384.02	3257.86	-0.0546558	0.219127	-0.249425	0.803032	0.932272
NusA-TFII Cluster	1.84039	2.01991	1.66087	-0.315462	1.26513	-0.249351	0.803089	0.932272
Benzoate transport and degradation cluster	9.34718	9.86097	8.83338	-0.169171	0.685737	-0.2467	0.805141	0.9331
Vibrio Polysaccharide (VPS) Biosynthesis	12.5475	13.3234	11.7715	-0.16517	0.67419	-0.24499	0.806464	0.9331
Programmed frameshift	932.62	990.007	875.234	-0.17781	0.727972	-0.244254	0.807034	0.9331
Thermosome, archaeal	29.8766	32.1653	27.5878	-0.216807	0.903434	-0.239981	0.810345	0.93468
L-Cystine Uptake and Metabolism	125.263	122.529	127.997	0.0597173	0.249129	0.239705	0.810559	0.93468
Lactose and Galactose Uptake and Utilization	4355.46	4436.17	4274.75	-0.0533827	0.225827	-0.236388	0.813132	0.936399
ABC transporter peptide (TC 3.A.1.5.5)	453.284	434.715	471.853	0.11867	0.512072	0.231745	0.816736	0.937319
Polymyxin Synthetase Gene Cluster in Bacillus	0.544269	0.685095	0.403444	-0.453015	1.98272	-0.228481	0.819272	0.937319
dTDP-rhamnose synthesis	147.199	142.906	151.492	0.0837219	0.366966	0.228146	0.819533	0.937319
CMP-N-acetylneuraminate Biosynthesis	1109.11	1064.61	1153.61	0.115802	0.508922	0.227544	0.820001	0.937319
Ribosome LSU eukaryotic and archaeal	1175.36	1278.16	1072.56	-0.252976	1.11372	-0.227144	0.820312	0.937319
Nucleoside triphosphate pyrophosphohydrolase MazG	1144.37	1172.51	1116.22	-0.0709627	0.312613	-0.226998	0.820425	0.937319
Petrobactin-mediated iron uptake system	0.514107	0.62669	0.401525	-0.388203	1.72106	-0.22556	0.821544	0.937361
trimethylamine N-oxide (TMAO) reductase	160.784	167.259	154.309	-0.116331	0.524776	-0.221677	0.824565	0.93957
Multidrug Resistance Efflux Pumps	19599.2	19884.9	19313.5	-0.0420495	0.19472	-0.215948	0.829028	0.942269
Bacillus biofilm matrix protein component TasA and homologs	30.4546	32.482	28.4272	-0.188908	0.886354	-0.213129	0.831226	0.942269
Isobutyryl-CoA to Propionyl-CoA Module	0.145773	0.291547	0	-0.639349	3.02517	-0.211343	0.832619	NA
CBSS-306254.1.peg.1508	0.136623	0.273246	0	-0.639349	3.02517	-0.211343	0.832619	NA
RNA pseudouridine syntheses	1615.12	1683.5	1546.75	-0.12237	0.579202	-0.211273	0.832674	0.942269
Conserved cluster around acetyltransferase YpeA in Enterobacteria	12.6889	11.9733	13.4045	0.164061	0.77668	0.211234	0.832705	0.942269
RNA polymerase chloroplast	11.9747	12.3898	24.6887	-0.111233	0.526694	-0.21119	0.832739	0.942269
Glycolate, glyoxylate interconversions	2657.26	2712.14	2602.38	-0.0592346	0.28427	-0.208375	0.834937	0.942269
Aminoglycoside adenylyltransferases	36.4085	38.0764	34.7406	-0.135792	0.654736	-0.207399	0.835698	0.942269
Protein secretion by ABC-type exporters	1.41423	1.51204	1.31641	-0.188785	0.91669	-0.205941	0.836837	0.942269
Streptolysin S Biosynthesis and Transport	113.91	118.092	109.728	-0.100023	0.488617	-0.204706	0.837802	0.942269
CBSS-69014.3.peg.2094	7.24809	6.70903	7.78714	0.223534	1.09206	0.20469	0.837814	0.942269
2-phosphoglycolate salvage	70.7883	69.3019	72.2746	0.0622643	0.310575	0.200481	0.841104	0.943709
Cluster Ytf and putative sugar transporter	114.333	109.682	118.984	0.117319	0.58582	0.200264	0.841274	0.943709
CBSS-266117.6.peg.2476	2.45272	2.25764	2.64781	0.199477	1.01832	0.195889	0.844697	0.946323
NAD regulation	692.222	674.098	710.347	0.0754674	0.393743	0.191667	0.848003	0.948233
Threonine and Homoserine Biosynthesis	4613.81	4567.36	4660.25	0.0286832	0.151381	0.189477	0.849719	0.948233
Proteasome bacterial	1041.83	1020.91	1062.74	0.0573629	0.302782	0.189453	0.849738	0.948233
Selenoprotein O	8.4015	7.88468	8.91833	0.178021	0.946311	0.188121	0.850782	0.948233
Prophage-encoded Rst operon	0.276319	0.260131	0.292507	0.562985	3.02487	0.186119	0.852352	NA
Alcaligin Siderophore	0.975347	0.859658	1.09104	0.316655	1.74002	0.181984	0.855595	0.952372
CBSS-176279.3.peg.1262	111.738	109.506	113.97	0.0592622	0.330043	0.179559	0.857499	0.95269
Putative sulfate assimilation cluster	104.926	110.784	99.0685	-0.161988	0.909787	-0.178051	0.858683	0.95269
Selenocysteine metabolism	565	575.144	554.856	-0.0502604	0.283291	-0.177416	0.859181	0.95269
Phosphonoalanine utilization	0.153303	0.0777295	0.228876	0.535699	3.02619	0.177021	0.859492	NA
Plasmid-encoded T-DNA transfer	0.152991	0.0777295	0.228252	0.535699	3.02619	0.177021	0.859492	NA
Spore pigment biosynthetic cluster in Actinomycetes	0.144895	0.130066	0.159725	0.535699	3.02619	0.177021	0.859492	NA
Terminal cytochrome oxidases	0.0624962	1.381	0.124992	0.535698	3.02619	0.177021	0.859492	NA
CBSS-205922.3.peg.1809	1.26035	51.2338	7.73088	0.193999	1.10581	0.175436	0.860737	0.953195
Predicted carbohydrate hydrolases	2614.33	2666.08	2562.59	-0.0574358	0.331092	-0.173474	0.862279	0.953683
CBSS-393131.3.peg.612	0.647728	0.63307	4.05157	-0.33254	1.98531	-0.1675	0.866976	0.957655
tRNA aminoacylation, Arg	1667.68	1682.78	1652.57	-0.026168	0.16808	-0.155688	0.876279	0.966365
Staphylococcal phi-Mu50B-like prophages	1996.75	2030.82	1962.68	-0.0494038	0.321802	-0.153522	0.877986	0.966365
Capsular Polysaccharides Biosynthesis and Assembly	198.728	195.554	201.902	0.0451265	0.298598	0.151128	0.879875	0.966365
CBSS-316273.3.peg.2709	1.58468	5.70635	1.43983	-0.276678	1.83611	-0.150687	0.880222	0.966365
Hfl operon	477.12	468.673	485.567	0.0519658	0.350187	0.148394	0.882031	0.966365
Sulfate reduction-associated complexes	122.596	118.329	126.863	0.10176	0.691595	0.147138	0.883023	0.966365
Glycerol and Glycerol-3-phosphate Uptake and Utilization	1439.56	1462.73	1416.39	-0.0460682	0.315019	-0.14624	0.883732	0.966365
Cyanobacterial Circadian Clock	281.824	276.485	287.163	0.0545451	0.373167	0.146168	0.883789	0.966365
Cinnamic Acid Degradation	7.444	31.8872	7.11522	-0.10059	0.695269	-0.144678	0.884965	0.966431
Methylglyoxal Metabolism	2454.91	2484.01	2425.81	-0.0342227	0.255626	-0.133878	0.893499	0.973963
p-Aminobenzoyl-Glutamate Utilization	286.586	282.868	290.304	0.0393359	0.295529	0.133103	0.894112	0.973963
(GlcNAc)2 Catabolic Operon	98.8522	97.4992	100.205	0.0431996	0.330288	0.130794	0.895938	0.974426
Two-component regulatory systems in Campylobacter	147.534	149.549	145.518	-0.0432864	0.340238	-0.127224	0.898763	0.974426
Siderophore Enterobactin	265.176	269.975	260.377	-0.0534942	0.425206	-0.125808	0.899884	0.974426
Vibrioferrin synthesis	1.54979	1.56366	1.53592	-0.116337	0.92907	-0.125219	0.90035	0.974426
Resistance to fluoroquinolones	16519.5	16398.6	22829.9	0.0211468	0.1693	0.124907	0.900597	0.974426
Polyglycerolphosphate lipoteichoic acid biosynthesis	433.819	422.726	444.912	0.0733687	0.591519	0.124034	0.901288	0.974426
Orphan regulatory proteins	832.442	825.809	839.075	0.0233953	0.193148	0.121127	0.903591	0.974826
CBSS-323850.3.peg.3142	58.1295	58.8813	57.3777	-0.0317598	0.265365	-0.119683	0.904734	0.974826
Terminal cytochrome d ubiquinol oxidases	9243.65	9388.39	9098.91	-0.0452392	0.380599	-0.118863	0.905384	0.974826
DNA Repair Base Excision	2731.47	2699.13	2763.81	0.0344024	0.291836	0.117883	0.906161	0.974826
Methanophenazine hydrogenase	0.259398	0.330225	0.188571	-0.35074	2.97574	-0.117867	0.906173	NA
Alkanesulfonate assimilation	705.145	715.319	694.971	-0.0414115	0.355817	-0.116384	0.907348	0.974892
mycolic acid synthesis	0.22056	0.337861	0.10326	-0.350813	3.02517	-0.115965	0.90768	NA
Reductive Dechlorination	0.187304	0.249616	0.124992	-0.350813	3.02517	-0.115965	0.90768	NA
Lipid A modifications	124.071	126.005	122.137	-0.0464241	0.413126	-0.112373	0.910528	0.977034
Salicylic acid biosynthesis1	0.113623	2.56843	0	-0.329909	3.02619	-0.109018	0.913188	NA
Gentisare degradation	0.0777295	0.155459	1.20073	-0.329909	3.02619	-0.109018	0.913188	NA
MexC-MexD-OprJ Multidrug Efflux System	0.0542452	0.10849	0	-0.329909	3.02619	-0.109018	0.913188	NA
Trehalose Biosynthesis	2294.05	2266.87	2321.23	0.0341408	0.324003	0.105372	0.916081	0.977034
Arginine and Ornithine Degradation	822.402	812.926	831.879	0.0332649	0.31591	0.105298	0.916139	0.977034
Persister Cells	510.818	501.76	519.875	0.0505639	0.48294	0.1047	0.916614	0.977034
CBSS-393130.3.peg.794	91.5913	90.1236	93.0589	0.04209	0.408024	0.103156	0.917839	0.977034
Teichoic and lipoteichoic acids biosynthesis	3935.86	3965.32	3906.4	-0.0215059	0.209939	-0.102439	0.918408	0.977034
tRNA aminoacylation, Leu	2732.06	2756.98	2707.14	-0.0260232	0.254246	-0.102354	0.918475	0.977034
Copper homeostasis	11310.7	11420.3	11201	-0.0279773	0.278356	-0.100509	0.91994	0.977034
Siderophore pyochelin	2.85384	2.88882	2.81886	-0.0958742	0.963307	-0.0995261	0.920721	0.977034
CBSS-269799.3.peg.2220	21.9615	23.1258	20.7972	-0.148971	1.51617	-0.0982552	0.92173	0.977034
One-carbon metabolism by tetrahydropterines	2460.62	2385.82	2535.42	0.0878348	0.8942	0.0982272	0.921752	0.977034
CBSS-138119.3.peg.2719	9973.25	9915.03	15003.6	0.0169082	0.175597	0.0962897	0.92329	0.977278
The Chv regulatory system of Alphaproteobacteria	203.837	207.319	200.354	-0.0509124	0.535378	-0.0950961	0.924238	0.977278
Aromatic amino acid degradation	1220.3	1207.23	1233.37	0.0310981	0.342402	0.0908234	0.927633	0.979671
tRNA aminoacylation, Phe	3258.67	3283.2	3234.13	-0.0216947	0.250162	-0.0867226	0.930892	0.98118
Chloroaromatic degradation pathway	9.41891	9.78701	9.0508	-0.105534	1.25432	-0.0841363	0.932948	0.98118
CBSS-393121.3.peg.2760	9783.64	9731.78	9835.49	0.0153812	0.183263	0.08393	0.933112	0.98118
Siderophore Achromobactin	0.512221	0.496617	0.527826	0.165326	2.01554	0.0820256	0.934626	0.98118
CBSS-288681.3.peg.1039	21.012	20.2374	21.7865	0.103891	1.27165	0.0816976	0.934887	0.98118
Ubiquitin-like archaeal modifier proteins (SAMPs)	0.180619	0.160476	0.200762	0.247164	3.02619	0.0816751	0.934905	NA
Fosfomycin resistance	0.179237	0.10849	0.249985	0.247164	3.02619	0.0816751	0.934905	NA
Branched chain amino acid degradation regulons	0.129777	0.07757	1.862	0.247163	3.02619	0.0816747	0.934905	NA
p-cymene degradation	0.112313	0.0835076	0.141119	0.247163	3.02619	0.0816747	0.934905	NA
Polyunsaturated Fatty Acids synthesis	0.101593	0.07757	0.125616	0.247163	3.02619	0.0816747	0.934905	NA
Salmonella invasion locus	0.0896187	0.0542452	0.124992	0.247163	3.02619	0.0816747	0.934905	NA
Siderophore [Alcaligin-like]	0.0669577	0.0716925	0.0622228	0.247163	3.02619	0.0816747	0.934905	NA
CBSS-316057.3.peg.1308	331.871	329.117	334.624	0.0219311	0.277965	0.0788988	0.937113	0.98118
NO HIERARCHY	218193	217554	218831	0.00844232	0.107492	0.0785391	0.937399	0.98118
L-fucose utilization temp	7.07329	7.10506	7.04152	0.0511841	0.665217	0.0769434	0.938669	0.98118
CBSS-257314.1.peg.676	2404.4	2384.99	2423.82	0.0236452	0.310301	0.076201	0.939259	0.98118
Ribonucleotide reduction	10285.5	10230.5	10340.4	0.015417	0.208471	0.0739527	0.941048	0.981865
Beta-Glucoside Metabolism	5957.74	5989.99	5925.49	-0.0156861	0.248542	-0.0631124	0.949677	0.989148
Cell division-ribosomal stress proteins cluster	2255.42	2262.6	2248.25	-0.00937979	0.150525	-0.062314	0.950313	0.989148
CO Dehydrogenase	28.9506	28.5299	29.3712	0.0233171	0.406785	0.0573204	0.95429	0.992095
tRNA aminoacylation, Pro	1703.24	1710.06	1696.43	-0.0117682	0.216745	-0.0542951	0.9567	0.992385
CBSS-196164.1.peg.461	0.348051	0.33403	0.362071	0.158482	3.0183	0.0525072	0.958125	0.992385
Outer membrane	1412.49	1425.82	1399.17	-0.0274587	0.529165	-0.0518906	0.958616	0.992385
Yfa cluster	15.4008	15.5384	15.2631	-0.0314383	0.622704	-0.0504867	0.959735	0.992385
Peptidoglycan Biosynthesis	15748.4	15709.2	15787.5	0.00724034	0.145449	0.0497792	0.960298	0.992385
Naphtalene and antracene degradation	0.35515	3.41602	0.374977	-0.137125	2.87757	-0.0476531	0.961993	0.992951
CBSS-316273.3.peg.922	16.2138	16.0193	16.4082	0.027963	0.61089	0.0457742	0.96349	0.993313
Glutathione: Non-redox reactions	1108.32	1631.12	1941.59	-0.00787144	0.187484	-0.0419845	0.966511	0.993353
RNA polymerase III initiation factors	12.3394	12.2268	48.3028	0.0393225	0.945533	0.0415876	0.966827	0.993353
Heme and Siroheme Biosynthesis	1153.72	1158.94	1148.5	-0.0125296	0.312838	-0.0400516	0.968052	0.993353
YeiH	1198.96	1193.9	1204.02	0.0121566	0.304148	0.0399693	0.968118	0.993353
Homogentisate pathway of aromatic compound degradation	42.6813	42.9556	42.4071	-0.0125904	0.359075	-0.0350633	0.972029	0.994144
A Gram-positive cluster that relates ribosomal protein L28P to a set of uncharacterized proteins	4757.28	4729.76	4784.81	0.0168059	0.499626	0.0336371	0.973167	0.994144
SpoVS protein family	55.6349	56.1232	55.1465	-0.0168212	0.511789	-0.0328674	0.97378	0.994144
PA0057 cluster	0.374415	0.43905	0.30978	-0.092689	2.85558	-0.0324589	0.974106	0.994144
tRNA aminoacylation, Cys	1895.78	1899.72	1891.84	-0.00606037	0.191493	-0.0316479	0.974753	0.994144
Dipicolinate Synthesis	120.731	121.543	119.918	-0.0188355	0.636682	-0.0295838	0.976399	0.994144
Cholera toxin	0.360305	0.379453	0.341157	-0.0689325	2.38316	-0.0289249	0.976925	0.994144
methanopterin biosynthesis	2.01556	1.97053	2.06059	0.0213678	0.844863	0.0252915	0.979822	0.995265
Carbon monoxide induced hydrogenase	2324.71	2331.77	2317.65	-0.00863856	0.392153	-0.0220285	0.982425	0.995265
Alkaloid biosynthesis from L-lysine	67.2924	66.8147	67.7701	0.0180475	0.857194	0.0210542	0.983202	0.995265
Archease	0.340275	0.333063	0.347487	-0.0494419	2.38817	-0.0207028	0.983483	0.995265
Glutathionylspermidine and Trypanothione	50.7647	50.4807	51.0486	0.0133911	0.658354	0.0203403	0.983772	0.995265
Multidrug efflux pump in Campylobacter jejuni (CmeABC operon)	4.67284	4.74297	4.60271	0.0144093	0.879466	0.0163841	0.986928	0.996614
CBSS-84588.1.peg.1247	2624.36	2629.48	2619.25	-0.00525248	0.361353	-0.0145356	0.988403	0.996614
Dimethylsulfoniopropionate (DMSP) mineralization	0.0650328	0.130066	0	-0.0413735	3.02619	-0.0136718	0.989092	NA
Ribosomal protein paralogs	0.0650328	0.130066	0	-0.0413735	3.02619	-0.0136718	0.989092	NA
Phycobilisome	0.056482	0.112964	0	-0.0413735	3.02619	-0.0136718	0.989092	NA
Alkanesulfonates Utilization	0.0531155	0.106231	0	-0.0413735	3.02619	-0.0136718	0.989092	NA
Siderophore Staphylobactin	0.0531155	0.106231	0	-0.0413735	3.02619	-0.0136718	0.989092	NA
CBSS-288000.5.peg.1793	0.0388648	1.33034	0	-0.0413735	3.02619	-0.0136718	0.989092	NA
Erythromycin resistance	0.163627	0.223994	11.2042	-0.0413722	3.02619	-0.0136714	0.989092	NA
Myxoxanthophyll biosynthesis in Cyanobacteria	0.145237	0.10849	0.181983	-0.0413722	3.02619	-0.0136714	0.989092	NA
Mercury resistance operon	1.13618	1.09469	1.17767	0.0156997	1.20752	0.0130017	0.989626	0.996614
Aromatic amino acid interconversions with aryl acids	3366.98	3363.08	3370.88	0.00343291	0.271002	0.0126675	0.989893	0.996614
Quinone oxidoreductase family	2.90944	2.90951	2.90937	0.0157569	1.49722	0.0105241	0.991603	0.996614
Pterin biosynthesis	42.5213	42.4078	42.6349	0.00604097	0.69449	0.00869843	0.99306	0.996614
RNA polymerase I	2.25696	17.3843	6.54991	0.00918761	1.12287	0.00818229	0.993472	0.996614
VC0266	2.74466	2.68684	13.9947	0.00720717	1.01111	0.00712801	0.994313	0.996614
DNA topoisomerases, Type I, ATP-independent	175.933	175.86	176.005	-0.00190633	0.465627	-0.00409412	0.996733	0.997886
Cytolysin and Lipase operon in Vibrio	0.285343	0.345548	0.225138	0.00445946	2.47691	0.00180041	0.998563	0.998563

## Sheet: Data Set S1, Tab2
Row.names	baseMean	controlMean	experimentalMean	log2FoldChange	lfcSE	stat	pvalue	padj
Retron-type reverse transcriptase	36733.1	19247.1	54219	1.49414	0.504833	2.95968	0.00307956	0.0792046
N-acetylmuramoyl-L-alanine amidase (EC 3.5.1.28)	5178.43	2578.56	7778.3	1.59294	0.539068	2.95498	0.00312687	0.0793283
5-formyltetrahydrofolate cyclo-ligase (EC 6.3.3.2)	4618.66	1911.03	21808.8	1.93865	0.653335	2.96731	0.00300416	0.0792046
Xanthine dehydrogenase, molybdenum binding subunit (EC 1.17.1.4)	1934.42	1177.98	2690.86	1.19199	0.337137	3.53563	0.000406807	0.0346642
CoB--CoM heterodisulfide reductase subunit A (EC 1.8.98.1)	1785.15	428.512	3141.78	2.87432	0.675136	4.25739	2.06824e-05	0.00717533
TldD protein, part of proposed TldE/TldD proteolytic complex (PMID 12029038)	837.205	397.21	1277.2	1.68539	0.497481	3.38784	0.000704457	0.0400239
Choline binding protein A	793.971	434.459	1153.48	1.4084	0.41145	3.42302	0.000619296	0.0384593
Regulatory sensor-transducer, BlaR1/MecR1 family	751.814	336.046	1167.58	1.79686	0.608591	2.95249	0.00315223	0.0793283
V-type ATP synthase subunit I (EC 3.6.3.14)	738.839	539.401	938.277	0.799045	0.277415	2.88032	0.00397271	0.089437
Arginine deiminase (EC 3.5.3.6)	637.374	288.853	985.894	1.77171	0.524747	3.37631	0.00073466	0.0400926
FIG139598: Potential ribosomal protein	561.317	253.227	869.408	1.77996	0.609686	2.91948	0.00350621	0.0822689
Ribosome hibernation protein YfiA	440.698	50.5265	830.87	4.03796	0.965495	4.18227	2.88611e-05	0.00934523
Nicotinate-nucleotide adenylyltransferase (EC 2.7.7.18)	396.997	243.171	550.823	1.17944	0.418264	2.81984	0.00480476	0.0975198
Preprotein translocase secY subunit (TC 3.A.5.1.1)	395.643	143.563	647.724	2.17445	0.651013	3.34011	0.000837464	0.0418144
DinG family ATP-dependent helicase YoaA	349.248	169.199	529.297	1.64654	0.521667	3.1563	0.00159784	0.0583512
CoB--CoM heterodisulfide reductase subunit B (EC 1.8.98.1)	337.816	169.079	506.554	1.58373	0.546852	2.89609	0.00377846	0.0861596
Xanthine dehydrogenase, FAD binding subunit (EC 1.17.1.4)	337.816	151.619	482.075	1.67049	0.476892	3.50288	0.000460265	0.035353
Domain often clustered or fused with uracil-DNA glycosylase	298.133	174.163	422.102	1.27696	0.383266	3.33178	0.000862932	0.0418144
Adenine deaminase (EC 3.5.4.2)	281.095	189.983	372.206	0.970123	0.277104	3.50094	0.000463623	0.035353
Duplicated ATPase component CbrU of energizing module of predicted cobalamin ECF transporter	280.061	120.529	439.594	1.86768	0.658253	2.83733	0.00454921	0.0959092
Xanthine dehydrogenase iron-sulfur subunit (EC 1.17.1.4)	258.203	140.123	376.283	1.42668	0.463033	3.08115	0.00206201	0.0667678
V-type ATP synthase subunit C (EC 3.6.3.14)	247.971	115.918	380.024	1.71315	0.42976	3.9863	6.71122e-05	0.0162982
Spermidine Putrescine ABC transporter permease component PotB (TC 3.A.1.11.1)	233.368	141.488	325.248	1.20359	0.426309	2.82328	0.0047535	0.0974166
Substrate-specific component QueT (COG4708) of predicted queuosine-regulated ECF transporter	226.18	97.4188	354.94	1.8648	0.49447	3.77131	0.000162396	0.0220848
CoB--CoM heterodisulfide reductase subunit C (EC 1.8.98.1)	219.238	87.8183	350.657	1.99871	0.591106	3.38131	0.000721408	0.0400239
FIG007079: UPF0348 protein family	213.938	100.538	327.339	1.70503	0.500659	3.40556	0.000660285	0.0386386
Dihydropyrimidinase (EC 3.5.2.2)	199.601	138.94	260.262	0.910066	0.277391	3.2808	0.00103512	0.0465516
Vancomycin response regulator VanR	123.73	61.8798	185.58	1.5871	0.35443	4.47789	7.53839e-06	0.00406822
Penicillin-binding protein 1A/1B (PBP1)	118.137	23.4676	212.807	3.18446	0.953948	3.33819	0.000843266	0.0418144
ATP-dependent protease La (EC 3.4.21.53)	117.983	46.1159	189.851	2.04198	0.59869	3.41075	0.000647836	0.0384593
Glycosyltransferase LafB, responsible for the formation of Gal-Glc-DAG	117.324	48.2578	186.389	1.95018	0.67843	2.87455	0.00404607	0.0905612
Crotonobetainyl-CoA dehydrogenase (EC 1.3.99.-) EC 1.3.8.13	110.252	8.98138	211.522	4.54826	0.934941	4.86475	1.14599e-06	0.00185535
Probable GTPase related to EngC	106.712	54.9912	158.432	1.5271	0.510682	2.99031	0.00278694	0.0770186
V-type ATP synthase subunit E (EC 3.6.3.14)	100.614	44.3842	156.844	1.82535	0.465756	3.91912	8.88744e-05	0.0193137
Conjugative transposon protein TraN	99.4098	40.2726	158.547	1.97855	0.705754	2.80345	0.00505584	0.0993897
Bacitracin export ATP-binding protein BceA	94.7134	59.9757	129.451	1.10835	0.355975	3.11358	0.00184834	0.0632211
2-oxoglutarate dehydrogenase E1 component (EC 1.2.4.2)	93.5312	106.764	150.859	2.06121	0.629448	3.27463	0.00105801	0.0467158
Universal stress protein F	90.5031	11.069	169.937	3.93765	1.16401	3.38282	0.000717445	0.0400239
Transcriptional regulator, MerR family, near polyamine transporter	89.5756	38.9495	339.419	1.85082	0.528435	3.50246	0.000460979	0.035353
Xanthosine/inosine triphosphate pyrophosphatase	88.4475	9.365	167.53	4.15668	1.11507	3.72772	0.000193224	0.0234622
Lactam utilization protein LamB	85.3994	49.0975	121.701	1.30728	0.416776	3.13664	0.00170897	0.0601482
Lipid carrier : UDP-N-acetylgalactosaminyltransferase (EC 2.4.1.-)	85.1581	54.7216	115.595	1.08062	0.269175	4.01456	5.9558e-05	0.0152249
Conjugative transposon protein TraM	84.5802	35.1836	133.977	1.9292	0.591112	3.26368	0.00109974	0.0474903
Cytochrome c551/c552	80.317	39.6082	121.026	1.61611	0.427657	3.77898	0.000157475	0.0220848
Transmembrane component CbrV of energizing module of predicted cobalamin ECF transporter	76.6321	32.3252	120.939	1.9064	0.651053	2.92817	0.00340959	0.0815478
Cholinephosphate cytidylyltransferase (EC 2.7.7.15)	69.8965	31.6913	108.102	1.76532	0.602828	2.9284	0.00340709	0.0815478
Methanol:corrinoid methyltransferase	66.3947	8.63968	124.15	3.84625	1.31635	2.92191	0.00347895	0.0822689
Sensor histidine kinase VanS (EC 2.7.3.-)	64.9045	34.8484	94.9605	1.45959	0.380913	3.83182	0.000127198	0.0213036
Glutathione reductase (EC 1.8.1.7)	63.7905	21.9596	105.621	2.27205	0.757173	3.0007	0.00269362	0.0765082
Cobalamine-related hypothetical metal-binding protein CrdX	63.0436	26.7082	99.3791	1.90261	0.642854	2.95962	0.00308015	0.0792046
Aromatic hydrocarbon utilization transcriptional regulator CatR (LysR family)	62.6235	24.4261	100.821	2.04851	0.593357	3.45241	0.000555594	0.0381577
Phage-associated cell wall hydrolase	61.5917	30.843	92.3403	1.59102	0.445334	3.57264	0.0003534	0.0330089
Outer membrane protein C precursor	60.4463	142.454	106.711	2.91323	0.776202	3.75318	0.000174603	0.0229201
L-sulfolactate dehydrogenase (EC 1.1.1.272)	60.132	13.0366	107.227	3.03928	0.67869	4.47815	7.5292e-06	0.00406822
Endopeptidase spore protease Gpr (EC 3.4.24.78)	59.0713	27.1768	90.9658	1.75427	0.627059	2.79762	0.0051481	0.0993897
Phosphonopyruvate decarboxylase (EC 4.1.1.82)	57.2989	21.5877	93.0102	2.0905	0.596937	3.50205	0.000461693	0.035353
Glycine betaine transporter OpuD	57.2318	22.0111	92.4525	2.07321	0.686891	3.01826	0.00254233	0.0730657
Glycerol-1-phosphate dehydrogenase [NAD(P)] (EC 1.1.1.261)	55.9542	22.4527	89.4558	1.99698	0.578584	3.4515	0.000557481	0.0381577
Penicillin-binding protein 3	47.792	17.5143	248.678	2.16169	0.660015	3.27522	0.00105581	0.0467158
Ethanolamine permease	43.8371	19.3538	68.3204	1.82585	0.576369	3.16784	0.00153575	0.057378
Guanine-hypoxanthine permease	42.8069	20.0278	65.5861	1.72153	0.597231	2.88252	0.00394503	0.089437
Osmotically activated L-carnitine/choline ABC transporter, ATP-binding protein OpuCA	37.9948	21.7603	54.2293	1.32656	0.390204	3.39966	0.000674699	0.0390121
Ribonuclease P protein component 4 (EC 3.1.26.5)	37.9677	4.40957	71.5259	4.01252	1.28394	3.12516	0.00177711	0.061653
Cell division protein BolA	37.9167	25.7013	73.9022	5.27147	1.0077	5.23119	1.68419e-07	0.000761309
ABC transporter, ATP-binding protein Vex2	37.6886	15.8601	59.5171	1.90617	0.557506	3.41911	0.000628262	0.0384593
Hydroxymethylglutaryl-CoA reductase (EC 1.1.1.34)	36.633	10.1553	63.1107	2.62898	0.787776	3.33723	0.000846194	0.0418144
N-methylhydantoinase B (EC 3.5.2.14)	34.9234	6.4028	63.4439	3.28889	0.90782	3.62284	0.000291382	0.0289316
Malolactic enzyme (EC 1.-.-.-)	34.3989	6.47794	167.428	3.27519	0.789911	4.14627	3.37931e-05	0.0102583
Universal stress protein E	33.8113	8.64057	58.982	2.76721	0.850799	3.25248	0.00114403	0.0483178
Chaperone HdeB	33.8014	26.4303	65.3709	4.87495	1.06133	4.59325	4.36389e-06	0.00353257
N-methylhydantoinase A (EC 3.5.2.14)	33.3267	14.754	51.8994	1.79937	0.571432	3.14888	0.00163897	0.0594064
LSU ribosomal protein L14e	33.2194	5.24938	61.1894	3.53919	1.21211	2.91986	0.00350185	0.0822689
Putative stomatin/prohibitin-family membrane protease subunit aq_911	33.1718	7.33367	59.01	3.01085	0.650827	4.6262	3.72439e-06	0.00353257
Transcriptional regulator SpxA1	31.1182	5.3885	56.848	3.4016	0.869635	3.91152	9.1716e-05	0.0193137
iron aquisition yersiniabactin synthesis enzyme (Irp2)	30.4272	5.84104	55.0133	3.23114	0.846218	3.81833	0.000134357	0.0217524
Aconitate hydratase 2 (EC 4.2.1.3)	30.0178	67.1222	51.9101	2.68194	0.70841	3.78586	0.00015318	0.0220848
Cytochrome O ubiquinol oxidase subunit I (EC 1.10.3.-)	29.0682	64.033	50.3162	2.68719	0.84088	3.19569	0.00139495	0.0546394
Methanol methyltransferase corrinoid protein	27.695	3.37493	52.0151	3.95138	1.31649	3.00146	0.00268692	0.0765082
Nitrogenase FeMo-cofactor synthesis FeS core scaffold and assembly protein NifB	27.4772	7.10516	141.008	2.74184	0.901091	3.0428	0.00234386	0.0706827
Acetyl-CoA:acetoacetyl-CoA transferase, beta subunit (EC 2.8.3.8)	26.8169	14.502	39.1317	1.41912	0.43955	3.22857	0.00124409	0.0507778
Mannose-1-phosphate guanylyltransferase (EC 2.7.7.13 )	26.2069	9.27888	43.1349	2.23957	0.618141	3.62307	0.000291131	0.0289316
Transfer-messenger RNA (tmRNA) involved in trans-translation	25.9224	12.9731	38.8716	1.59353	0.46232	3.44682	0.000567228	0.0381577
GlcNAc phosphomutase (EC 5.4.2.3)	25.406	12.9186	37.8934	1.5625	0.552236	2.8294	0.00466358	0.0967991
Hypothetical nudix hydrolase YeaB	25.396	13.6806	37.1114	1.4339	0.419921	3.41468	0.000638565	0.0384593
PTS system, lactose-specific IIC component (EC 2.7.1.69)	24.4236	8.33984	175.568	2.25458	0.744717	3.02743	0.00246644	0.0721658
Betaine aldehyde dehydrogenase (EC 1.2.1.8)	24.4149	7.19223	41.6375	2.53971	0.833763	3.04608	0.00231849	0.0703808
Outer membrane protein W precursor	24.3903	5.71696	43.0637	2.90995	0.852273	3.41434	0.000639379	0.0384593
D-serine/D-alanine/glycine transporter	23.1276	16.6826	42.6355	3.56768	0.832824	4.28384	1.83697e-05	0.00717533
Isocitrate lyase (EC 4.1.3.1)	22.4027	62.142	96.3992	3.45515	0.940488	3.67378	0.000238987	0.0252339
Two-component sensor histidine kinase BceS	21.3392	10.2976	32.3809	1.64662	0.46457	3.5444	0.000393502	0.0341293
N-methylhydantoinase (ATP-hydrolyzing) (EC 3.5.2.14)	20.5894	10.8786	30.3002	1.47959	0.462321	3.20036	0.00137255	0.0541991
PurR: transcription regulator associated with purine metabolism	20.4942	4.97442	36.014	2.85507	0.771125	3.70247	0.000213511	0.0242873
Malate synthase (EC 2.3.3.9)	20.1233	32.1329	116.181	4.42454	0.864986	5.11515	3.13489e-07	0.000761309
Molybdenum cofactor biosynthesis protein MoaB	20.0697	11.3672	28.7721	1.36165	0.433223	3.14307	0.00167188	0.0601482
Uncharacterized protein YeaG	19.2037	13.0617	36.4811	4.23796	1.03841	4.08121	4.48009e-05	0.0127999
tRNAHis-5'-guanylyltransferase	18.5831	2.64927	34.5169	3.70218	0.991051	3.73561	0.000187264	0.0233216
DNA-entry nuclease (Competence-specific nuclease) (EC 3.1.30.-)	17.8606	8.27004	27.4511	1.71724	0.424977	4.04079	5.32713e-05	0.0143744
2,3-butanediol dehydrogenase, R-alcohol forming, (R)- and (S)-acetoin-specific (EC 1.1.1.4)	17.7793	5.33412	30.2245	2.49146	0.698738	3.56566	0.000362946	0.0331941
Inner membrane protein YqjK	17.4712	27.0716	31.4266	3.14927	0.975108	3.22967	0.00123935	0.0507778
conserved protein associated with acetyl-CoA C-acyltransferase	16.8633	2.73224	30.9943	3.49732	1.24943	2.79914	0.0051239	0.0993897
Transcriptional regulator SpxA2	16.8264	5.27451	81.5222	2.42838	0.818899	2.96542	0.00302268	0.0792046
Pyruvate carboxyl transferase subunit A (EC 6.4.1.1)	16.4313	5.11263	27.75	2.43345	0.640948	3.79665	0.000146667	0.0220848
Universal stress protein D	15.9631	3.07825	28.848	3.21291	1.05171	3.05495	0.002251	0.0689238
Inner membrane transport protein YbaT	15.7655	18.3529	25.9197	2.20291	0.694269	3.173	0.00150874	0.0569577
Cysteinyl-tRNA synthetase related protein	15.181	4.86206	25.5	2.41936	0.762671	3.17222	0.00151277	0.0569577
Glutamate synthase, alpha subunit domain protein	14.6117	5.61549	23.6079	2.0739	0.696748	2.97655	0.00291515	0.0786604
Heme O synthase, protoheme IX farnesyltransferase (EC 2.5.1.-) COX10-CtaB	14.0456	24.6608	25.3802	3.24099	0.872009	3.71669	0.000201851	0.023912
Serine protease, DegP/HtrA, do-like (EC 3.4.21.-)	14.0259	4.49728	23.5546	2.4082	0.826087	2.91518	0.00355478	0.0830075
Coenzyme F420-1:L-glutamate ligase	13.5384	4.17299	22.9039	2.46641	0.858794	2.87194	0.00407959	0.0908925
Predicted oxidoreductase, Fe-S subunit	13.4642	1.99934	24.9291	3.67044	1.02496	3.58104	0.000342225	0.0330089
Two-component sensor kinase, associated with ferric iron transporter, SPy1061 homolog	12.7058	7.63456	17.7771	1.20467	0.352843	3.41419	0.000639726	0.0384593
Cell division protein YlmG/Ycf19 (putative), YggT family	12.0726	2.96683	21.1783	2.85695	0.897996	3.18147	0.0014653	0.0560389
Nickel transport ATP-binding protein NikE (TC 3.A.1.5.3)	11.7773	3.70628	19.8483	2.47664	0.718267	3.44808	0.000564581	0.0381577
Similar to ribosomal large subunit pseudouridine synthase D, Bacillus subtilis YhcT type	11.504	3.25127	19.7567	2.61786	0.784487	3.33704	0.000846759	0.0418144
Methyl coenzyme M reductase associated protein	11.5001	3.94719	19.0531	2.25588	0.8016	2.81422	0.0048896	0.0981354
2-methylisocitrate dehydratase (EC 4.2.1.99)	11.2811	21.1429	18.5509	2.26601	0.531605	4.26259	2.02074e-05	0.00717533
Heteropolysaccharide repeat unit export protein	11.2474	5.8623	50.7543	1.49541	0.529246	2.82555	0.00471999	0.0974166
Succinate dehydrogenase cytochrome b-556 subunit	11.0711	29.4707	18.9042	2.53743	0.728674	3.48226	0.000497195	0.036589
4-oxalocrotonate tautomerase (EC 5.3.2.-)	10.6733	2.80837	70.6601	2.67815	0.86795	3.08561	0.00203137	0.0666394
ATP-dependent RNA helicase YxiN	10.5722	10.4724	18.6495	2.86912	0.777723	3.68913	0.000225021	0.0242873
FIG138517: Putative lipid carrier protein	10.1752	2.20715	18.1433	3.04024	1.02923	2.95388	0.00313803	0.0793283
Membrane Protein Functionally coupled to the MukBEF Chromosome Partitioning Mechanism	9.21341	1.58693	16.8399	3.4092	1.0897	3.12857	0.00175657	0.0613787
Related to Dihydropteroate synthase	9.16887	1.23364	17.1041	3.80497	1.3105	2.90345	0.00369078	0.0848839
regulator of length of O-antigen component of lipopolysaccharide chains	9.05962	18.1486	15.4961	2.54084	0.768187	3.30758	0.000941068	0.0439497
Regulatory protein SoxS	8.98604	15.5835	15.7726	2.77228	0.827119	3.35173	0.000803083	0.0418144
Coenzyme B synthesis from 2-oxoglutarate: steps 1, 6, and 10	8.13008	0.624952	15.6352	4.58368	1.32974	3.44704	0.00056676	0.0381577
Capsular polysaccharide synthesis enzyme Cap5L	7.83893	0.593725	15.0841	4.63181	1.27866	3.6224	0.000291877	0.0289316
Malate synthase G (EC 2.3.3.9)	7.82795	26.9243	13.0369	2.32634	0.617178	3.76932	0.000163692	0.0220848
Transcriptional activator GadE	7.8271	7.9996	15.3638	5.65102	1.27743	4.42375	9.70019e-06	0.00471138
Tartrate decarboxylase (EC 4.1.1.73)	7.80233	3.76983	11.8348	1.67111	0.588954	2.83742	0.00454792	0.0959092
Non-phosphorylating glyceraldehyde-3-phosphate dehydrogenase (NAD) (EC 1.2.1.9)	7.60376	1.417	13.7905	3.28406	0.888846	3.69475	0.000220101	0.0242873
ABC-type tungstate transport system, permease protein	7.47701	11.3679	12.4882	2.34034	0.728842	3.21104	0.00132254	0.05353
Para-aminobenzoate synthase, amidotransferase component (EC 2.6.1.85)	7.03315	3.83287	10.2334	1.46049	0.50323	2.90224	0.00370504	0.0848839
Diphosphomevalonate decarboxylase (EC 4.1.1.33)	6.86986	1.29107	12.4486	3.26012	1.05438	3.09197	0.00198834	0.0661462
Fibrillarin	6.80059	8.42	12.6677	3.74944	1.12554	3.33124	0.000864608	0.0418144
Cytochrome O ubiquinol oxidase subunit III (EC 1.10.3.-)	6.76442	17.1005	11.7396	2.71604	0.835827	3.24952	0.00115601	0.048403
Uncharacterized protein YqeB	6.57952	1.90059	11.2585	2.61978	0.925078	2.83195	0.0046265	0.0964417
Multicopper oxidase	6.08411	1.3869	10.7813	2.95684	0.888032	3.32966	0.00086952	0.0418144
UPF0229 protein YeaH	5.91299	6.56948	26.7724	4.26692	1.1248	3.79349	0.000148545	0.0220848
Riboflavin synthase archaeal (EC 2.5.1.9)	5.87786	0.861112	10.8946	3.59813	1.17465	3.06314	0.00219028	0.0689238
7,8-didemethyl-8-hydroxy-5-deazariboflavin synthase subunit 2	5.84292	1.5076	10.1782	2.72014	0.956474	2.84393	0.00445608	0.0953443
Succinate dehydrogenase hydrophobic membrane anchor protein	5.5596	13.3525	9.33045	2.39766	0.853583	2.80894	0.00497053	0.0989492
rRNA biogenesis protein Nop5/Nop56	5.50858	0.835762	10.1814	3.6283	1.21048	2.99741	0.00272282	0.0765137
Selenoprotein O and cysteine-containing homologs	5.41558	7.84723	8.97996	2.22707	0.720931	3.08915	0.00200729	0.0663226
FIG137864: putative endonuclease containing a URI domain	5.23563	1.5396	8.93165	2.59598	0.915522	2.83552	0.00457516	0.0959092
Threonine catabolic operon transcriptional activator TdcA	5.12716	1.12739	9.12693	2.92873	0.968564	3.02378	0.00249634	0.072171
gar1 - like small nucleolar rnp	4.90147	0.51788	9.28505	4.04139	1.37977	2.92903	0.00340017	0.0815478
Transcriptional activatory protein CaiF	4.89362	0.755903	9.03133	3.56788	1.16817	3.05424	0.00225631	0.0689238
Glutamate transport membrane-spanning protein	4.77375	11.3123	66.2476	1.73779	0.574448	3.02514	0.00248518	0.072171
Fructose-specific phosphocarrier protein HPr (EC 2.7.1.69)	4.6788	1.96991	7.3877	1.86675	0.602533	3.09817	0.0019472	0.0656773
Ferrous iron transport periplasmic protein EfeO, contains peptidase-M75 domain and (frequently) cupredoxin-like domain	4.62569	6.62539	8.30081	3.1933	0.833218	3.83249	0.000126851	0.0213036
nonspecific lipid-transfer protein (acethyl CoA synthetase)	4.49724	1.01112	7.98337	2.99745	0.980896	3.05583	0.00224436	0.0689238
Internalin D (LPXTG motif)	4.45131	0.806036	8.09659	3.33436	1.09645	3.04105	0.00235754	0.0706827
Eukaryotic translation initiation factor 2 beta subunit	4.31533	0.946885	7.68378	3.05009	1.01905	2.99306	0.00276193	0.0770186
3-hydroxydecanoyl-[acyl-carrier-protein] dehydratase (EC 4.2.1.60)	4.28886	11.5673	7.61056	3.03022	0.86752	3.49297	0.000477682	0.0356939
Substrate-specific component PdxU of predicted pyridoxine ECF transporter	4.21437	0.77746	7.65127	3.32606	1.11934	2.97144	0.00296409	0.0792046
Methyl coenzyme M reductase gamma subunit (EC 2.8.4.1)	4.14011	0.644866	7.63534	3.5106	1.2351	2.84236	0.00447802	0.0953936
Uncharacterized membrane protein YqjD	3.75596	7.84308	6.62852	2.90988	0.831474	3.49967	0.000465842	0.035353
Hemolysin III	3.27312	0.658196	5.88804	3.24706	1.07028	3.03384	0.00241464	0.0710782
C4 aminotransferase specific for PseB product (PseC, second step of pseudaminic acid biosynthesis)	3.02505	0.84284	5.20726	2.52817	0.88258	2.86453	0.00417631	0.092017
Glutaredoxin	2.85102	0.722857	4.97919	2.74909	0.97327	2.82459	0.00473404	0.0974166
4-hydroxybenzoyl-CoA reductase, gamma subunit (EC 1.3.99.20)	2.83052	0.441023	5.22001	3.53452	0.908145	3.89202	9.94115e-05	0.0193137
Ferrous iron transport peroxidase EfeB	2.74904	5.53277	11.4876	2.34039	0.790825	2.95943	0.00308208	0.0792046
Uncharacterized protein YgfQ	2.69452	0.145995	5.24304	4.1916	1.28494	3.26209	0.00110594	0.0474903
CRISPR-associated RAMP Cmr2	2.66828	6.29064	30.8033	4.05845	1.31906	3.07677	0.00209259	0.0673094
GTP-binding protein YqeH, possibly involved in replication initiation	2.64223	0.290416	4.99403	4.05066	1.33514	3.03389	0.00241423	0.0710782
Propionate--CoA ligase (EC 6.2.1.17)	2.63128	4.8403	4.8122	3.25746	0.999263	3.25986	0.00111466	0.0474903
Formylmethanofuran dehydrogenase (molybdenum) operon gene G	2.44732	0.177479	4.71716	4.2386	1.32919	3.18886	0.00142835	0.0550595
Phenylacetic acid degradation protein PaaE, ketothiolase	2.4314	0.350216	4.51258	3.59597	1.20365	2.98756	0.00281214	0.077167
S-adenosyl-L-methionine dependent methyltransferase, similar to cyclopropane-fatty-acyl-phospholipid synthase	2.41979	0.195344	4.64424	3.95939	1.34792	2.9374	0.00330975	0.0811892
Uncharacterized protein YqeC	2.29059	0.459359	4.12183	3.295	1.17928	2.79408	0.00520475	0.0999188
IncF plasmid conjugative transfer DNA-nicking and unwinding protein TraI	2.24781	4.81824	4.49562	4.75542	1.56628	3.03613	0.00239638	0.0710782
Monoamine oxidase (1.4.3.4)	2.2195	0.438191	4.00081	3.27085	1.16144	2.8162	0.00485959	0.0979378
Ferric hydroxamate ABC transporter (TC 3.A.1.14.3), permease component FhuB	2.14269	3.85592	3.64162	2.38924	0.774791	3.08372	0.00204432	0.0666394
Attachment invasion locus protein precursor	2.1128	4.16606	4.12828	4.0597	1.35453	2.99713	0.00272532	0.0765137
Multiple antibiotic resistance protein MarB	1.95661	2.83254	3.86456	4.25343	1.48528	2.86373	0.0041869	0.092017
Cytochrome c oxidase subunit CcoO (EC 1.9.3.1)	1.88889	0.181781	3.596	3.88305	1.32098	2.93953	0.00328714	0.0811892
Pyruvate-flavodoxin oxidoreductase (EC 1.2.7.-)	22086.5	28261	15912	-0.82869	0.247029	-3.35463	0.000794714	0.0418144
Beta-galactosidase (EC 3.2.1.23)	11377.7	13990.8	8764.62	-0.67475	0.210498	-3.20549	0.00134832	0.0541224
Riboflavin synthase alpha chain (EC 2.5.1.9)	7773.9	13859.1	1688.73	-3.03674	0.917455	-3.30996	0.000933105	0.0439497
Alkyl hydroperoxide reductase protein F (EC 1.6.4.-)	2668.01	3821.21	1514.81	-1.33487	0.406657	-3.28256	0.00102871	0.0465516
5'-nucleotidase (EC 3.1.3.5)	2232.25	3026.37	1438.13	-1.07361	0.306001	-3.5085	0.000450641	0.035353
Putative cytochrome C-type biogenesis protein	1889.46	3044.43	734.502	-2.05142	0.727735	-2.81891	0.00481877	0.0975198
2-dehydro-3-deoxygluconate kinase (EC 2.7.1.45)	1642.12	2149.03	1135.21	-0.921499	0.291113	-3.16543	0.00154853	0.0574137
Phosphate ABC transporter, periplasmic phosphate-binding protein PstS (TC 3.A.1.7.1)	1485.32	2240.83	729.807	-1.61871	0.52089	-3.10759	0.00188621	0.0640652
Multiple sugar ABC transporter, membrane-spanning permease protein MsmG	1147.3	1688.52	606.08	-1.47781	0.385074	-3.83774	0.000124173	0.0213036
Lactaldehyde reductase (EC 1.1.1.77)	1095.81	1458.44	733.18	-0.992287	0.320818	-3.09299	0.00198149	0.0661462
Sucrose-6-phosphate hydrolase (EC 3.2.1.26)	1059.84	1543.17	576.514	-1.42132	0.431611	-3.29306	0.000991031	0.0458423
3-hydroxybutyryl-CoA dehydratase (EC 4.2.1.55)	970.608	1228.94	712.277	-0.786626	0.27746	-2.83509	0.00458121	0.0959092
Cellobiose phosphorylase (EC 2.4.1.-) 2.4.1.20	870.786	1251.17	490.398	-1.34987	0.345841	-3.90314	9.49546e-05	0.0193137
3-ketoacyl-CoA thiolase (EC 2.3.1.16)	863.927	1253.34	474.511	-1.40154	0.458723	-3.0553	0.00224833	0.0689238
Transcriptional regulator of rhamnose utilization, AraC family	823.907	1318.34	329.474	-2.00198	0.439157	-4.5587	5.14707e-06	0.00357133
Possible hypoxanthine oxidase XdhD (EC 1.-.-.-)	710.007	899.659	520.354	-0.790141	0.27204	-2.9045	0.00367842	0.0848839
Nitrogen regulatory protein P-II	702.352	979.966	424.737	-1.20528	0.429508	-2.80619	0.00501309	0.0992122
dTDP-4-dehydrorhamnose 3,5-epimerase (EC 5.1.3.13)	683.067	842.115	524.019	-0.684663	0.232919	-2.93949	0.00328751	0.0811892
TRAP-type C4-dicarboxylate transport system, large permease component	664.359	1000.3	328.418	-1.60726	0.449585	-3.57499	0.000350242	0.0330089
L,L-diaminopimelate aminotransferase (EC 2.6.1.83)	519.806	731.045	308.567	-1.24497	0.425375	-2.92676	0.00342511	0.0815478
Pullulanase (EC 3.2.1.41)	466.702	659.61	1066.92	-1.26899	0.446049	-2.84496	0.00444164	0.0953443
RNA polymerase sigma factor	462.403	687.151	237.655	-1.53443	0.431048	-3.55976	0.000371192	0.0331941
Glycerol-3-phosphate transporter	438.967	681.551	196.383	-1.79507	0.48641	-3.69044	0.000223863	0.0242873
Chemotaxis regulator - transmits chemoreceptor signals to flagelllar motor components CheY	387.223	520.253	254.193	-1.0338	0.351759	-2.93895	0.00329332	0.0811892
Bifunctional PLP-dependent enzyme with beta-cystathionase and maltose regulon repressor activities	313.656	452.332	174.98	-1.3698	0.489724	-2.79708	0.00515672	0.0993897
Sucrose phosphorylase (EC 2.4.1.7)	279.526	449.22	109.831	-2.03237	0.433176	-4.69178	2.70837e-06	0.00328864
Ferric iron ABC transporter, ATP-binding protein	263.059	420.755	105.363	-1.99871	0.591355	-3.37989	0.000725159	0.0400239
Na(+)-translocating NADH-quinone reductase subunit E (EC 1.6.5.-)	246.823	346.51	147.136	-1.23729	0.434432	-2.84806	0.00439868	0.0949528
2',3'-cyclic-nucleotide 2'-phosphodiesterase (EC 3.1.4.16)	241.454	349.79	133.118	-1.39485	0.456043	-3.05859	0.00222382	0.0689238
VgrG protein	191.606	347.083	251.415	-3.26871	0.839395	-3.89413	9.85517e-05	0.0193137
TRAP-type transport system, small permease component, predicted N-acetylneuraminate transporter	185.495	313.318	57.6729	-2.4406	0.630867	-3.86865	0.000109442	0.0204445
4-hydroxybenzoyl-CoA thioesterase family active site	185.288	239.038	131.538	-0.864159	0.277279	-3.11656	0.00182972	0.063028
Alpha-aspartyl dipeptidase Peptidase E (EC 3.4.13.21)	158.63	208.964	108.296	-0.95012	0.33286	-2.85442	0.00431161	0.0939081
ATP phosphoribosyltransferase catalytic subunit (EC 2.4.2.17)	148.223	203.316	93.1312	-1.12647	0.345436	-3.26101	0.00111016	0.0474903
4Fe-4S ferredoxin, iron-sulfur binding	143.458	233.151	53.7649	-2.11706	0.616122	-3.43611	0.000590127	0.0384593
Putative HTH-type transcriptional regulator YdjF	131.959	853.728	90.3527	-2.733	0.793589	-3.44385	0.000573504	0.0381577
Transcriptional regulator in cluster with Zn-dependent hydrolase	121.321	193.33	49.3119	-1.97623	0.463416	-4.26448	2.00365e-05	0.00717533
Flagellum-specific ATP synthase FliI	117.825	183.945	51.7049	-1.83057	0.652509	-2.80543	0.00502496	0.0992122
Putative oxidoreductase YdjL	111.652	199.39	23.9144	-3.06479	1.07175	-2.85961	0.00424156	0.0927984
L-rhamnose mutarotase	102.159	166.142	38.1774	-2.12794	0.632822	-3.36262	0.000772078	0.0416665
DNA-binding protein HU-alpha	97.6427	144.058	51.2276	-1.49254	0.500346	-2.98301	0.00285432	0.0778845
Phosphatidylglycerophosphatase B (EC 3.1.3.27)	97.1066	132.753	61.46	-1.10966	0.324196	-3.4228	0.000619789	0.0384593
Flagellar motor switch protein FliG	96.9123	153.227	40.5972	-1.91347	0.639982	-2.98988	0.00279087	0.0770186
Protoporphyrin IX Mg-chelatase subunit H (EC 6.6.1.1)	81.3361	139.197	23.4756	-2.57835	0.756084	-3.41014	0.000649303	0.0384593
Lactacin F ABC transporter permease component	66.8927	105.297	28.4885	-1.89375	0.642106	-2.94929	0.00318509	0.0797423
Alpha-arabinosides ABC transport system, substrate-binding protein	66.3382	100.966	31.7108	-1.67692	0.567429	-2.9553	0.00312367	0.0793283
Uncharacterized sugar kinase YdjH	66.0759	659.096	70.943	-2.89366	1.00866	-2.86881	0.00412024	0.0913791
Putative transport protein YdjK, MFS superfamily	59.9345	366.905	46.9042	-3.19053	0.918616	-3.47319	0.000514309	0.0372836
Hypothetical oxidoreductase YdjG (EC 1.-.-.-)	53.454	351.128	58.7347	-2.02883	0.570463	-3.55646	0.000375885	0.0331941
Alpha-arabinosides ABC transport system, permease protein 2	52.59	77.3962	27.7838	-1.48016	0.46893	-3.15645	0.00159702	0.0583512
Serine--pyruvate aminotransferase (EC 2.6.1.51)	44.4565	68.5585	20.3545	-1.75146	0.625506	-2.80006	0.00510928	0.0993897
Low-affinity gluconate/H+ symporter GntU	40.3417	63.8615	16.8219	-1.91719	0.672145	-2.85234	0.00433983	0.0941007
Lactaldehyde dehydrogenase involved in fucose or rhamnose utilization (EC 1.2.1.22)	36.7237	54.5933	18.854	-1.53098	0.517243	-2.95988	0.00307758	0.0792046
Acylphosphate phosphohydrolase (EC 3.6.1.7), putative	33.8231	47.3832	20.263	-1.22626	0.413111	-2.96834	0.00299409	0.0792046
Hypothetical zinc-type alcohol dehydrogenase-like protein YdjJ	30.9822	331.716	28.0701	-2.828	1.0068	-2.80891	0.00497089	0.0989492
Chemotaxis protein CheD	24.8733	39.0369	10.7098	-1.86212	0.609113	-3.0571	0.00223493	0.0689238
CRISPR-associated protein, CT1974	24.6296	32.9205	35.2622	-1.01942	0.347325	-2.93505	0.00333491	0.0813954
Competence-stimulating peptide ABC transporter ATP-binding protein ComA	23.5377	34.4866	12.5888	-1.45912	0.440847	-3.30981	0.000933582	0.0439497
Spore cortex-lytic enzyme precursor	22.1844	35.5213	8.84754	-1.98999	0.606156	-3.28296	0.00102723	0.0465516
Endo-beta-1,3-1,4 glucanase (Licheninase) (EC 3.2.1.73)	17.8137	32.4822	3.14518	-3.32015	0.995425	-3.33541	0.000851747	0.0418144
4-hydroxy-2-oxovalerate aldolase (EC 4.1.3.-)	16.2832	24.5833	7.98315	-1.63107	0.561523	-2.90473	0.00367569	0.0848839
PTS system, N-acetylgalactosamine- and galactosamine-specific IIA component (EC 2.7.1.69)	15.7166	23.6807	7.75259	-1.63922	0.569183	-2.87995	0.00397743	0.089437
General secretion pathway protein E	15.1813	26.386	3.97653	-2.7312	0.869665	-3.14052	0.00168648	0.0601482
Polyphosphate glucokinase (EC 2.7.1.63)	11.5235	18.3052	4.74168	-1.95199	0.63492	-3.07438	0.00210937	0.0674028
Spore coat protein S	11.0412	19.2143	2.86815	-2.7473	0.980663	-2.80147	0.00508707	0.0993897
Sensor histidine protein kinase UhpB, glucose-6-phosphate specific (EC 2.7.13.3)	8.96471	15.1758	2.75361	-2.44863	0.867786	-2.8217	0.00477696	0.0974861
Transcriptional repressor of the myo-inositol catabolic operon DeoR family	8.1419	13.9608	2.32299	-2.52811	0.676505	-3.73702	0.000186214	0.0233216
Iron-regulated protein A precursor	7.42366	12.7367	2.11064	-2.60824	0.817811	-3.1893	0.00142619	0.0550595
WhiB-like transcription regulator	6.85605	12.8825	0.829558	-3.87833	1.10513	-3.50939	0.000449138	0.035353
Tagatose-6-phosphate kinase GatZ (EC 2.7.1.144)	6.06185	9.56944	10.8225	-1.91679	0.653864	-2.93149	0.00337343	0.0815478
Protein often found in Actinomycetes clustered with signal peptidase and/or RNaseHII	4.74109	8.26555	1.21663	-2.76766	0.881903	-3.13829	0.00169939	0.0601482
Galactocerebrosidase precursor (EC 3.2.1.46)	4.60985	8.14389	1.07581	-3.03642	1.02	-2.97689	0.00291187	0.0786604
Beta-glucosidase A (EC 3.2.1.21)	3.22662	5.92026	0.532983	-3.44167	1.07459	-3.20278	0.00136107	0.0541861
Putative sugar nucleotidyltransferase	2.6414	4.69801	0.584786	-3.30932	1.11707	-2.9625	0.00305151	0.0792046
Transmembrane component of energizing module of predicted pyridoxine-related ECF transporter	2.3922	4.58221	0.202177	-3.86861	1.19578	-3.23521	0.00121554	0.0504603
Extracellular endo-1,4-glucanase	1.95939	3.56966	0.349129	-3.23052	0.965355	-3.34645	0.000818521	0.0418144
Bacitracin export permease protein BceB	13.6779	6.89399	20.4618	1.60052	0.573319	2.79168	0.00524353	0.100267
Phosphatase NagD predicted to act in N-acetylglucosamine utilization subsystem	1.88865	2.94773	3.3993	2.88415	1.0339	2.78958	0.00527757	0.100522
ATP-dependent DNA ligase (EC 6.5.1.1)	13.9532	5.29466	22.6116	2.10187	0.754057	2.78741	0.0053131	0.100804
Multiple sugar ABC transporter, substrate-binding protein	2777.09	3859.2	1694.98	-1.18742	0.427238	-2.77928	0.00544794	0.102813
Two-component response regulator BceR	52.7562	31.1484	74.364	1.26018	0.453549	2.77848	0.00546136	0.102813
GTP pyrophosphokinase (EC 2.7.6.5)	568.817	300.657	836.977	1.47712	0.533322	2.76967	0.00561137	0.104423
Alkanesulfonates transport system permease protein	78.3958	115.369	41.4221	-1.4835	0.535592	-2.76983	0.00560862	0.104423
Methionine synthase activation domain (EC 2.1.1.13)	58.7424	79.9271	37.5576	-1.09332	0.394573	-2.7709	0.00559018	0.104423
Proteasome-activating AAA-ATPase (PAN), archaeal	47.5284	9.03794	86.0189	3.25376	1.1761	2.76657	0.00566499	0.105019
Fumarate reductase cytochrome b subunit	12.4544	20.1028	4.80607	-2.04075	0.738472	-2.76348	0.00571884	0.105614
Propanediol utilization polyhedral body protein PduA	46.0676	66.3473	25.788	-1.36883	0.495809	-2.7608	0.00576603	0.105681
Hydrogenase-4 transcriptional activator	8.84491	13.2883	4.40155	-1.62587	0.588658	-2.762	0.00574482	0.105681
tRNA:Cm32/Um32 methyltransferase	30.3048	12.3105	48.2992	1.96456	0.712341	2.75789	0.00581752	0.106224
Multiple sugar ABC transporter, membrane-spanning permease protein MsmF	940.411	1246.28	634.538	-0.973727	0.35369	-2.75305	0.00590422	0.107404
Multiple sugar ABC transporter, ATP-binding protein	4056.75	5718.57	2394.93	-1.25577	0.457057	-2.74751	0.00600493	0.108759
Allophanate hydrolase 2 subunit 1 (EC 3.5.1.54)	54.9972	33.5359	76.4585	1.19414	0.434786	2.7465	0.00602349	0.108759
Selenide,water dikinase (EC 2.7.9.3)	41.3854	57.2056	25.5652	-1.16294	0.424726	-2.73808	0.00617983	0.109131
NADH-ubiquinone oxidoreductase chain K (EC 1.6.5.3)	38.9675	51.909	26.0261	-1.00939	0.368201	-2.74141	0.00611766	0.109131
Dimeric dUTPase (EC 3.6.1.23)	17.8761	5.88313	201.818	2.33651	0.854013	2.73591	0.00622074	0.109131
transcriptional regulator, Fur family	15.8588	21.2408	10.4768	-1.04104	0.379806	-2.74097	0.00612572	0.109131
Phosphoribosylformylglycinamidine synthase, synthetase subunit (EC 6.3.5.3)	11.9833	3.5852	20.3813	2.50536	0.916421	2.73385	0.00625986	0.109131
Glycosyl hydrolase YegX, family 25	8.99448	14.3578	3.63116	-2.00637	0.734025	-2.73338	0.00626878	0.109131
Proteasome subunit alpha (EC 3.4.25.1), archaeal	8.03398	1.92779	14.1402	2.86264	1.04438	2.74099	0.0061255	0.109131
COG1548 family protein	3.94738	0.48828	7.40648	3.83267	1.40071	2.73623	0.00621472	0.109131
[NiFe] hydrogenase nickel incorporation protein HybF	2.91354	0.696028	5.13106	2.79522	1.02174	2.73573	0.00622425	0.109131
Ferredoxin-type protein NapF (periplasmic nitrate reductase)	2.55046	0.78759	4.31334	2.41973	0.883418	2.73905	0.00616167	0.109131
Transmembrane component CbiQ of energizing module of cobalt ECF transporter	26.2148	10.8275	41.6021	1.95439	0.715374	2.73199	0.00629534	0.109202
Glucosamine-6-phosphate deaminase [isomerizing], alternative (EC 3.5.99.6)	135.112	201.926	68.2981	-1.56659	0.574418	-2.72726	0.00638621	0.11001
Alpha-1,4-digalacturonate ABC transporter, permease protein 2	23.3507	8.98939	37.712	2.07758	0.761796	2.72721	0.00638722	0.11001
Sulfopyruvate decarboxylase - alpha subunit (EC 4.1.1.79)	3.15282	0.520804	5.78484	3.42518	1.25648	2.72601	0.00641052	0.110021
Na+/H+ antiporter NhaD type	491.316	638.444	344.188	-0.890974	0.32722	-2.72285	0.00647206	0.110085
Shwachman-Bodian-Diamond syndrome protein	15.5532	2.78842	28.318	3.33058	1.22343	2.72233	0.00648226	0.110085
3-hydroxybutyryl-CoA epimerase (EC 5.1.2.3)	3.40099	2.49657	20.7092	4.44148	1.63121	2.7228	0.00647306	0.110085
FIG004453: protein YceG like	765.308	445.345	1085.27	1.28544	0.472782	2.71889	0.00655023	0.110655
ABC transporter membrane-spanning permease, Pep export, Vex1	12.2996	18.5838	6.01546	-1.57751	0.580323	-2.71832	0.00656138	0.110655
Iron compound ABC uptake transporter ATP-binding protein	31.3173	17.1573	1766.28	2.16895	0.798687	2.71564	0.00661479	0.111014
Succinyl-CoA:3-ketoacid-coenzyme A transferase subunit A (EC 2.8.3.5)	12.3236	5.50103	19.1461	1.83109	0.674445	2.71496	0.00662837	0.111014
TRAP-type C4-dicarboxylate transport system, periplasmic component	773.573	1119.65	427.497	-1.38983	0.512158	-2.71367	0.00665416	0.111063
2,4-diaminopentanoate dehydrogenase (EC 1.4.1.12)	421.087	94.821	747.354	2.97905	1.09883	2.71111	0.00670584	0.111542
Autolysis response regulater LytR	248.525	152.694	344.357	1.17476	0.434316	2.70485	0.0068336	0.113279
type 1 fimbriae regulatory protein FimB	2.10678	0.336874	3.87668	3.68557	1.36382	2.70239	0.00688437	0.113733
COG1496: Uncharacterized conserved protein	51.5364	23.4403	79.6326	1.7667	0.654303	2.70012	0.00693138	0.114121
Formate dehydrogenase-O, major subunit (EC 1.2.1.2)	884.811	481.852	1287.77	1.41837	0.525537	2.69889	0.00695705	0.114157
archaeosine tRNA-ribosyltransferase (EC 2.4.2.-) type 1	5.49183	1.08071	9.90296	3.13825	1.16432	2.69535	0.00703139	0.114602
Threonine kinase in B12 biosynthesis	1.75641	0.245943	3.26688	3.45053	1.27985	2.69605	0.00701666	0.114602
HtrA protease/chaperone protein	2771.06	1610.96	3931.15	1.28687	0.478184	2.69117	0.00712023	0.115245
Maltose/maltodextrin ABC transporter, permease protein MalG	580.699	778.893	382.505	-1.02513	0.381066	-2.69015	0.00714199	0.115245
N5-methyltetrahydromethanopterin:coenzyme M methyltransferase subunit B (EC 2.1.1.86)	16.8834	3.03256	30.7343	3.33824	1.24006	2.69201	0.00710237	0.115245
N-acetyl glucosamine transporter, NagP	90.0835	127.945	52.2221	-1.29964	0.485547	-2.67665	0.00743622	0.118442
Propionyl-CoA carboxylase carboxyl transferase subunit (EC 6.4.1.3)	33.9191	53.1508	14.6875	-1.85246	0.692098	-2.67658	0.00743768	0.118442
6-phospho-beta-glucosidase ascB (EC 3.2.1.86)	22.4748	35.9653	8.98423	-2.02074	0.754451	-2.67843	0.00739686	0.118442
FIG005189: putative transferase clustered with tellurite resistance proteins TehA/TehB	1.73904	0.292777	3.18531	3.37321	1.25872	2.67988	0.00736478	0.118442
Nucleoside 5-triphosphatase RdgB (dHAPTP, dITP, XTP-specific) (EC 3.6.1.15)	842.862	535.686	1150.04	1.10296	0.413761	2.66569	0.00768306	0.119222
Methyl-directed repair DNA adenine methylase (EC 2.1.1.72)	142.729	90.7963	194.661	1.10254	0.413124	2.66878	0.00761276	0.119222
ABC-type nitrate/sulfonate/bicarbonate transport system, permease component	74.8403	54.4282	95.2523	0.818688	0.306851	2.66803	0.00762969	0.119222
Methylcobalamin:coenzyme M methyltransferase, methanol-specific	32.131	5.27983	58.9821	3.47815	1.30418	2.66693	0.00765479	0.119222
Transcriptional repressor of nif and glnA operons	26.572	4.18886	48.9552	3.54008	1.32787	2.666	0.00767608	0.119222
duf556 family protein	18	3.10912	32.891	3.39816	1.27269	2.67006	0.00758381	0.119222
LSU ribosomal protein L21e	13.9402	2.27013	25.6102	3.49349	1.30742	2.67206	0.00753879	0.119222
Predicted L-lactate dehydrogenase, hypothetical protein subunit YkgG	12.9949	23.5989	20.1951	1.79963	0.675003	2.66611	0.00767346	0.119222
N-acetylglucosamine related transporter, NagX	695.414	982.307	408.52	-1.26567	0.475022	-2.66445	0.00771152	0.119283
Periplasmic [Fe] hydrogenase large subunit (EC 1.12.7.2)	1828.93	1125.56	2532.3	1.17012	0.441299	2.65155	0.00801236	0.120969
DNA polymerase IV (EC 2.7.7.7)	947.179	760.002	1723.96	0.578009	0.217608	2.6562	0.00790279	0.120969
Beta-lactamase repressor BlaI	339.639	134.355	544.923	2.02063	0.760668	2.65639	0.00789829	0.120969
Cyclopropane-fatty-acyl-phospholipid synthase (EC 2.1.1.79)	58.3649	20.5376	96.1922	2.22979	0.839823	2.65508	0.00792903	0.120969
Integrase [Bacteriophage A118]	53.4905	27.6287	79.3522	1.5272	0.575935	2.65169	0.00800894	0.120969
Mannitol operon repressor	14.5064	3.51159	25.5013	2.86401	1.08025	2.65124	0.00801974	0.120969
Outer membrane protein F precursor	4.7636	15.9233	8.48689	2.95138	1.11301	2.65171	0.00800862	0.120969
2-keto-3-deoxy-D-arabino-heptulosonate-7-phosphate synthase II (EC 2.5.1.54)	2.34032	0.58341	4.09723	2.88973	1.08975	2.65173	0.00800813	0.120969
Allophanate hydrolase 2 subunit 2 (EC 3.5.1.54)	58.8465	33.9606	83.7324	1.3016	0.492439	2.64316	0.00821356	0.123509
Type IV pilus biogenesis protein PilM	1.48936	0.076665	2.90206	3.87338	1.46623	2.64174	0.0082482	0.123647
CRISPR-associated protein Cas1	636.733	375.465	898	1.25883	0.476891	2.63965	0.0082991	0.123681
Translation initiation factor SUI1-related protein	117.808	77.8811	157.735	1.01755	0.385654	2.63852	0.00832692	0.123681
NADH dehydrogenase subunit 5	3.74139	1.61243	5.87036	1.87807	0.71166	2.639	0.008315	0.123681
DNA primase large subunit (EC 2.7.7.-)	13.1216	2.41646	23.8268	3.28563	1.25112	2.62614	0.00863583	0.126837
Gluconate permease	9.08199	5.82925	12.3347	1.06695	0.40633	2.62583	0.00864382	0.126837
Nicotinamide-nucleotide adenylyltransferase, NadM family (EC 2.7.7.1)	6.08129	1.60643	10.5561	2.73619	1.0415	2.62717	0.00860981	0.126837
Multidrug efflux pump component MtrF	1.56881	0.566511	2.57112	2.1591	0.82207	2.62642	0.00862894	0.126837
4-hydroxyphenylpyruvate dioxygenase (EC 1.13.11.27)	1.28276	0.282769	2.28275	2.90357	1.10651	2.62409	0.00868818	0.127104
Hypothetical protein GlcG in glycolate utilization operon	1.30935	3.04668	2.57004	3.69226	1.40779	2.62274	0.00872252	0.127223
Chorismate synthase (EC 4.2.3.5)	2974.15	1767.73	4180.57	1.24187	0.474375	2.6179	0.00884718	0.127365
Benzoyl-CoA reductase subunit BadF (EC 1.3.99.15)	83.164	44.1198	122.208	1.47101	0.561847	2.61817	0.00884024	0.127365
UDP-N-acetylmuramoylalanyl-D-glutamate--L-lysine ligase (EC 6.3.2.7)	26.9798	11.9381	42.0214	1.82123	0.695849	2.61728	0.00886339	0.127365
photosystem II protein D1 (PsbA)	10.2589	3.15526	17.3626	2.43427	0.929657	2.61845	0.00883289	0.127365
Coenzyme F420-dependent oxidoreductase	6.52516	10.8234	2.22692	-2.27618	0.86898	-2.61937	0.00880921	0.127365
ABC transporter, periplasmic spermidine putrescine-binding protein PotD (TC 3.A.1.11.1)	232.849	159.84	305.858	0.938744	0.359043	2.61457	0.00893392	0.128
Putative TEGT family carrier/transport protein	11.3422	24.1626	18.009	1.91089	0.731175	2.61345	0.00896327	0.128043
2-C-methyl-D-erythritol 2,4-cyclodiphosphate synthase (EC 4.6.1.12)	950.572	589.194	1311.95	1.15547	0.443312	2.60644	0.00914876	0.128124
Penicillin-binding protein 2 (PBP-2)	649.361	758.933	943.141	-0.490763	0.187987	-2.61062	0.0090379	0.128124
D-Ornithine 4,5-aminomutase S subunit (EC 5.4.3.5)	142.784	21.2183	264.35	3.64012	1.39464	2.61007	0.00905244	0.128124
Endoglucanase (EC 3.2.1.4)	65.9071	491.556	24.9608	-2.09304	0.801895	-2.61012	0.00905113	0.128124
Malonate transporter, MadM subunit	14.8363	27.4915	2.18109	-3.69993	1.41963	-2.60626	0.00915358	0.128124
Dihydroneopterin triphosphate pyrophosphohydolase type 2	5.10229	1.3546	8.84997	2.6917	1.03245	2.6071	0.00913126	0.128124
DNA binding protein starved cells-like peroxide resistance protein	3.91441	10.8223	28.5766	2.33198	0.894762	2.60626	0.00915363	0.128124
Branched-chain alpha-keto acid dehydrogenase, E1 component, beta subunit (EC 1.2.4.4)	8.64915	4.48291	12.8154	1.54573	0.593697	2.60357	0.00922581	0.128764
Phosphoenolpyruvate-protein phosphotransferase of PTS system (EC 2.7.3.9)	1277.68	2975	1694.16	-0.661821	0.254829	-2.59712	0.00940086	0.130085
COG1355, Predicted dioxygenase	5.61514	9.68268	1.5476	-2.62619	1.01097	-2.59771	0.00938489	0.130085
ORF-66	2.91287	0.413339	5.41239	3.56601	1.37225	2.59866	0.00935893	0.130085
Choline dehydrogenase (EC 1.1.99.1)	54.0331	73.815	34.2511	-1.11689	0.430279	-2.59573	0.0094389	0.130241
Putative activity regulator of membrane protease YbbK	1115.35	1574.13	656.565	-1.26152	0.486223	-2.59452	0.00947229	0.130331
ATP-dependent nuclease, subunit B	180.234	114.76	245.709	1.10047	0.424878	2.59009	0.00959499	0.131289
Ammonium transporter family	76.284	120.275	32.2933	-1.90309	0.73498	-2.5893	0.00961701	0.131289
PutR, transcriptional activator of PutA and PutP	8.84315	12.6223	5.06397	-1.30231	0.503186	-2.58812	0.00965005	0.131289
AMP/CMP kinase AK6	3.66187	0.734048	6.58969	3.10951	1.20112	2.58883	0.00963016	0.131289
TldE/PmbA protein, part of proposed TldE/TldD proteolytic complex (PMID 12029038)	566.193	337.207	795.179	1.23809	0.479238	2.58346	0.00978146	0.132705
NADP-reducing hydrogenase, subunit C	59.1912	31.5764	86.806	1.46757	0.568518	2.58139	0.00984043	0.133134
Flagellar motor rotation protein MotA	78.2385	115.184	41.2933	-1.48194	0.574602	-2.57907	0.00990653	0.133285
Predicted PTS system, galactosamine-specific IID component (EC 2.7.1.69)	2.11485	0.292675	3.93702	3.31466	1.28496	2.57958	0.00989193	0.133285
Stage V sporulation protein D (Sporulation-specific penicillin-binding protein)	47.6902	24.1662	71.2141	1.56996	0.609308	2.57664	0.00997668	0.133578
D-allose ABC transporter, permease component	6.01156	3.00765	9.01547	1.6137	0.626338	2.57641	0.0099833	0.133578
Universal stress protein G	43.2428	11.4855	75.0001	2.70648	1.05344	2.56918	0.0101939	0.135649
Additional lipoprotein component of predicted cobalamin ECF transporter	2.18843	0.18162	4.19525	4.09567	1.5938	2.56975	0.0101772	0.135649
Aminopeptidase S (Leu, Val, Phe, Tyr preference) (EC 3.4.11.24)	589.134	310.117	868.151	1.48547	0.578436	2.56809	0.0102262	0.135707
2-dehydro-3-deoxyphosphogluconate aldolase (EC 4.1.2.14)	759.886	964.687	555.084	-0.797707	0.311237	-2.56302	0.0103766	0.135924
CRISPR-associated protein, CT1133 family	263.842	166.9	360.785	1.11341	0.434448	2.56282	0.0103825	0.135924
Na(+)-translocating NADH-quinone reductase subunit D (EC 1.6.5.-)	228.095	306.745	149.444	-1.03939	0.405116	-2.56565	0.0102981	0.135924
MutS domain protein, family 2	35.3895	15.9546	54.8245	1.78514	0.695824	2.5655	0.0103027	0.135924
Duplicated ATPase component of energizing module of predicted ECF transporter in Mycobacteria	2.51281	0.867412	4.15822	2.31057	0.901337	2.56349	0.0103624	0.135924
LSU ribosomal protein L9p	1653.64	1989.97	1317.32	-0.59609	0.232687	-2.56177	0.010414	0.13597
Maltose/maltodextrin transport ATP-binding protein MalK (EC 3.6.3.19)	677.219	880.723	473.716	-0.894872	0.349765	-2.5585	0.0105126	0.13643
Flagellar motor switch protein FliN	143.806	214.869	72.7419	-1.56186	0.610189	-2.55964	0.0104781	0.13643
6-phospho-3-hexuloisomerase	28.7386	12.6001	44.8771	1.82814	0.714729	2.5578	0.0105335	0.13643
Coenzyme F420 hydrogenase maturation protease (EC 3.4.24.-)	35.3985	12.7595	58.0374	2.18333	0.854269	2.55579	0.0105946	0.136857
Polyribonucleotide nucleotidyltransferase (EC 2.7.7.8)	5505.77	6502.84	4508.71	-0.528323	0.207288	-2.54874	0.0108113	0.13864
Carbon starvation protein A paralog	96.2216	53.7869	138.656	1.36567	0.535867	2.54851	0.0108183	0.13864
Tagatose-6-phosphate kinase (EC 2.7.1.144)	11.9348	4.6343	19.2352	2.06071	0.808108	2.55004	0.010771	0.13864
Anaerobic nitric oxide reductase flavorubredoxin	407.204	262.976	551.432	1.06836	0.419507	2.54669	0.0108749	0.138998
PTS system, N-acetylglucosamine-specific IIC component (EC 2.7.1.69)	2984.4	4408	1560.8	-1.49797	0.589257	-2.54213	0.0110178	0.139125
Transcriptional regulator, MerR family	683.45	529.627	837.273	0.661768	0.260273	2.54259	0.0110035	0.139125
ATP-dependent nuclease, subunit A	325.649	203.531	447.767	1.13907	0.448134	2.54181	0.011028	0.139125
Aromatic amino acid transport protein AroP	13.2937	5.78235	20.8051	1.86172	0.732078	2.54306	0.0109885	0.139125
Malate:quinone oxidoreductase (EC 1.1.5.4)	8.72581	9.81726	14.594	2.3728	0.933376	2.54217	0.0110167	0.139125
NAD-reducing hydrogenase subunit HoxF (EC 1.12.1.2)	1170.22	685.546	1654.89	1.27197	0.502215	2.53272	0.0113181	0.139909
Rod shape-determining protein MreC	482.208	561.645	567.717	-0.480155	0.189506	-2.53372	0.011286	0.139909
D-serine dehydratase (EC 4.3.1.18)	132.72	68.5684	196.871	1.52486	0.601268	2.53608	0.0112102	0.139909
Transcriptional regulator of maltose utilization, LacI family	66.6824	99.424	33.9408	-1.55695	0.613691	-2.53703	0.0111798	0.139909
NAD(P)-dependent glyceraldehyde 3-phosphate dehydrogenase archaeal (EC 1.2.1.59)	19.5756	5.55276	33.5984	2.60046	1.02678	2.53264	0.0113206	0.139909
Potassium channel protein	18.6512	6.73576	30.5665	2.18707	0.862473	2.53581	0.0112187	0.139909
DNA repair and recombination protein RadB	5.09244	0.95445	9.23043	3.26255	1.28801	2.53301	0.0113088	0.139909
Malonate transporter, MadL subunit	1.6917	3.3834	0	-4.02784	1.58757	-2.53711	0.0111773	0.139909
Similar to C-terminal Zn-finger domain of DNA topoisomerase I	24.6333	8.25644	41.0102	2.31794	0.916803	2.52828	0.0114622	0.140941
Putrescine importer	7.51604	10.8005	31.4395	1.1667	0.461445	2.52836	0.0114596	0.140941
UPF0425 pyridoxal phosphate-dependent protein MJ0158	14.6258	2.50436	26.7472	3.41704	1.35279	2.52592	0.0115396	0.141245
LSU ribosomal protein L18Ae	5.08725	1.14901	9.02548	2.94061	1.16425	2.52575	0.0115451	0.141245
Formylmethanofuran--tetrahydromethanopterin N-formyltransferase (EC 2.3.1.101)	66.1985	10.5255	121.872	3.53288	1.39926	2.52483	0.0115754	0.141261
Low temperature requirement B protein	11.542	2.36979	20.7143	3.14211	1.2455	2.52277	0.0116436	0.141737
Pyrophosphate-specific outer membrane porin OprO	88.5916	132.401	44.7818	-1.56499	0.621407	-2.51845	0.0117871	0.142413
Lactose phosphotransferase system repressor	8.79263	5.06267	12.5226	1.31855	0.523441	2.519	0.0117688	0.142413
Di/tripeptide permease DtpB	7.18819	1.75041	12.626	2.83822	1.12628	2.52	0.0117356	0.142413
Virulence-associated cell-wall-anchored protein SasH (LPXTG motif)	6.10665	2.76604	9.44726	1.79606	0.713479	2.51733	0.0118249	0.142515
COG0613, Predicted metal-dependent phosphoesterases (PHP family)	191.094	145.916	236.271	0.697913	0.277445	2.5155	0.0118863	0.142548
Capsular polysaccharide synthesis enzyme Cap5F	170.728	92.0966	249.359	1.43745	0.57132	2.51602	0.0118689	0.142548
Ornithine racemase (EC 5.1.1.12)	110.795	57.0141	658.893	1.53244	0.609504	2.51424	0.0119288	0.142631
Diaminobutyrate-pyruvate aminotransferase (EC 2.6.1.46)	25.1241	41.2025	33.2461	-2.17418	0.864981	-2.51356	0.011952	0.142631
Multi antimicrobial extrusion protein (Na(+)/drug antiporter), MATE family of MDR efflux pumps	6130.79	4374.19	7887.38	0.85063	0.338605	2.51216	0.0119995	0.142847
Putative deoxyribose-specific ABC transporter, permease protein	619.26	310.217	928.304	1.5822	0.630417	2.50976	0.0120812	0.143442
UPF0265 protein YeeX	26.6261	7.68185	45.5704	2.56371	1.02182	2.50896	0.0121086	0.143442
Putative regulator of the mannose operon, ManO	15.5432	6.96805	24.1184	1.79525	0.71615	2.50681	0.0121827	0.143969
D-proline reductase, 26 kDa subunit (EC 1.21.4.1)	110.145	60.3656	159.923	1.4108	0.563746	2.50254	0.0123304	0.145362
Ribose ABC transport system, high affinity permease RbsD (TC 3.A.1.2.1)	10.0489	4.70553	15.3922	1.72363	0.68967	2.49921	0.0124472	0.146383
Large exoproteins involved in heme utilization or adhesion	604.143	3379.03	314.79	-1.5052	0.603398	-2.49455	0.0126119	0.147573
Cell division initiation protein DivIVA	261.84	142.983	380.697	1.41211	0.566255	2.49377	0.0126396	0.147573
16 kDa heat shock protein A	94.4808	28.9528	160.009	2.46054	0.986357	2.49458	0.0126107	0.147573
CRISPR-associated protein, Cas2	12.1743	12.8613	116.044	1.65296	0.66328	2.4921	0.012699	0.147911
Chemotaxis response regulator protein-glutamate methylesterase CheB (EC 3.1.1.61)	115.59	158.911	72.2692	-1.1376	0.457268	-2.48782	0.012853	0.149347
DNA topoisomerase I, eukaryotic-type (EC 5.99.1.2)	1.53939	3.43693	2.95556	3.55461	1.43158	2.483	0.013028	0.15102
Thiazole biosynthesis protein ThiG	203.824	257.984	149.664	-0.789849	0.318434	-2.48042	0.0131229	0.151701
Formate dehydrogenase beta subunit (EC 1.2.1.2)	153.452	34.6344	272.27	2.97385	1.19928	2.4797	0.0131493	0.151701
D-alanine--poly(phosphoribitol) ligase subunit 1 (EC 6.1.1.13)	90.3757	53.7131	127.038	1.24419	0.50234	2.47678	0.0132573	0.152584
5-keto-2-deoxygluconokinase (EC 2.7.1.92)	4.17315	6.34312	9.75132	-1.58596	0.641214	-2.47338	0.0133842	0.153318
Acetyl xylan esterase XylU (EC 3.1.1.41)	1.44405	2.55082	0.337286	-2.49277	1.00774	-2.47363	0.0133747	0.153318
Protein of unknown function Smg	15.1028	3.80987	26.3957	2.7973	1.1315	2.4722	0.0134284	0.153463
Hydroxymethylglutaryl-CoA synthase (EC 2.3.3.10)	35.5305	10.8481	60.2129	2.47127	1.00077	2.46938	0.0135348	0.154315
Protein serine/threonine phosphatase PrpC, regulation of stationary phase	671.935	404.294	939.575	1.21636	0.493254	2.46598	0.0136638	0.155422
Replication factor A (ssDNA-binding protein)	13.2887	3.02133	23.556	2.94953	1.19695	2.4642	0.0137319	0.155468
Inorganic pyrophospatase PpaX (EC 3.1.3.18)	6.69838	3.16746	10.2293	1.73663	0.704557	2.46485	0.0137072	0.155468
Type I restriction-modification system, specificity subunit S (EC 3.1.21.3)	1228.67	829.267	1628.08	0.973691	0.39548	2.46205	0.0138146	0.156041
LSU ribosomal protein L37Ae	6.58939	1.66347	11.5153	2.76793	1.12469	2.46106	0.0138529	0.15611
CoB--CoM-reducing hydrogenase (Cys) delta subunit	38.7409	7.26443	70.2174	3.27044	1.33279	2.45383	0.0141344	0.158547
Acetate permease ActP (cation/acetate symporter)	2.95824	9.79326	4.68897	2.06159	0.839993	2.45429	0.0141162	0.158547
Uncharacterized lipoprotein YmcC precursor	1.8189	0.124938	3.51287	3.83201	1.56364	2.4507	0.0142579	0.159564
Non-phosphorylating glyceraldehyde-3-phosphate dehydrogenase (NADP) (EC 1.2.1.9)	31.5842	22.7335	394.807	1.82356	0.745533	2.44598	0.0144459	0.161296
Flap structure-specific endonuclease (EC 3.-.-.-)	5.86191	1.74163	9.98219	2.5358	1.03712	2.44504	0.0144837	0.161347
Spermidine Putrescine ABC transporter permease component potC (TC_3.A.1.11.1)	207.165	137.696	276.634	1.00897	0.413023	2.44289	0.0145704	0.161941
Type I restriction-modification system, DNA-methyltransferase subunit M (EC 2.1.1.72)	1701.89	1266.4	2137.38	0.75562	0.309904	2.43824	0.0147589	0.16206
Probable low-affinity inorganic phosphate transporter	485.319	623.801	346.837	-0.846206	0.34725	-2.43688	0.0148146	0.16206
Geranyltranstransferase (farnesyldiphosphate synthase) (EC 2.5.1.10)	364.757	244.249	485.266	0.989918	0.405573	2.44079	0.0146551	0.16206
Peptide methionine sulfoxide reductase MsrA (EC 1.8.4.11)	54.2064	70.387	38.0258	-0.900784	0.369503	-2.43783	0.0147758	0.16206
Formylmethanofuran dehydrogenase (tungsten) subunit D (EC 1.2.99.5)	9.84024	2.14841	17.5321	3.02156	1.2397	2.43733	0.0147962	0.16206
Predicted alpha-ribazole-5'-phosphate phosphatase CobZ (EC 3.1.3.73)	8.73706	1.78193	15.6922	3.13683	1.2872	2.43694	0.014812	0.16206
Lon-like protease with PDZ domain	5.13766	5.63539	19.6376	1.46767	0.601571	2.43973	0.0146981	0.16206
Predicted galactoside ABC transporter, ATP-binding protein 2	1.6296	2.77967	0.479534	-2.87444	1.18007	-2.43581	0.0148584	0.162173
Orotidine 5'-phosphate decarboxylase (EC 4.1.1.23)	535.686	628.995	442.378	-0.508339	0.209326	-2.42845	0.0151635	0.162742
Translation elongation factor 1 alpha subunit	331.794	2340.45	528.604	1.96929	0.811089	2.42796	0.015184	0.162742
Acetoin dehydrogenase E1 component alpha-subunit (EC 1.2.4.-)	154.929	61.3567	248.502	2.01963	0.831076	2.43013	0.0150932	0.162742
Integrase	146.146	93.2593	199.033	1.09203	0.449978	2.42686	0.0152302	0.162742
Autoinducer 2 (AI-2) aldolase LsrF (EC 4.2.1.-)	99.9384	136.96	62.9164	-1.12324	0.461935	-2.4316	0.0150324	0.162742
Transcriptional regulator of succinyl CoA synthetase operon	14.5874	26.7498	21.2696	1.42836	0.58865	2.42649	0.0152455	0.162742
GTP-binding protein YqeH, required for biogenesis of 30S ribosome subunit	5.67379	2.9848	27.938	1.444	0.594391	2.42938	0.0151248	0.162742
Benzoate transport protein	4.73043	1.62534	7.83551	2.33968	0.962827	2.43001	0.0150984	0.162742
Predicted PTS system, galactosamine-specific IIC component (EC 2.7.1.69)	4.37344	1.01724	7.72964	2.89479	1.19021	2.43216	0.0150092	0.162742
(S)-2,3-di-O-geranylgeranylglyceryl phosphate synthase	2.71451	0.621618	4.80741	2.93939	1.21077	2.42771	0.0151945	0.162742
Formate dehydrogenase H (EC 1.2.1.2)	2.48701	0.379091	4.59493	3.37618	1.39206	2.42532	0.0152951	0.162913
Galactokinase (EC 2.7.1.6)	1375.92	1669.62	1082.21	-0.625521	0.25833	-2.4214	0.0154607	0.163713
Alpha-glucosidase SusB (EC 3.2.1.20)	627.264	823.548	430.98	-0.934541	0.38599	-2.42115	0.0154713	0.163713
A/G-specific adenine glycosylase (EC 3.2.2.-)	465.834	352.237	579.432	0.716967	0.296011	2.42209	0.0154313	0.163713
Acetyl-coenzyme A carboxyl transferase alpha chain (EC 6.4.1.2)	172.513	218.773	126.254	-0.792942	0.328366	-2.41481	0.0157433	0.166229
Electron transport complex protein RnfD	1412.71	1833.23	992.198	-0.88571	0.367162	-2.41231	0.0158517	0.16701
Aminobenzoyl-glutamate transport protein	24.2207	11.3838	37.0576	1.68965	0.700756	2.41118	0.015901	0.167167
HspR, transcriptional repressor of DnaK operon	24.1774	46.4982	58.2375	1.3319	0.552843	2.40919	0.0159879	0.167717
Purine nucleotide synthesis repressor	34.2026	43.0187	25.3866	-0.762736	0.317094	-2.40539	0.016155	0.168755
Putative diaminopropionate ammonia-lyase (EC 4.3.1.15)	3.30845	0.83234	5.78455	2.87758	1.19632	2.40537	0.0161563	0.168755
DNA-binding response regulator GltR, controls specific porins for the entry of glucose	7.38998	11.6421	3.13786	-1.94457	0.808786	-2.4043	0.0162033	0.168882
tRNA nucleotidyltransferase, archaeal type (EC 2.7.7.21) (EC 2.7.7.25)	17.3188	3.91531	30.7222	2.96503	1.23466	2.4015	0.0163281	0.169819
Predicted regulator PutR for proline utilization, GntR family	148.485	152.981	976.87	1.0135	0.422573	2.3984	0.0164671	0.170689
tRNA-Gly	27.0951	37.048	30.1054	-1.101	0.459122	-2.39806	0.0164821	0.170689
Heavy metal sensor histidine kinase	17.8292	10.4876	25.1707	1.27797	0.53376	2.39427	0.0166533	0.171292
Transmembrane component NikQ of energizing module of nickel ECF transporter	14.422	6.60584	22.2381	1.78772	0.746875	2.3936	0.0166839	0.171292
tRNA (5-methylaminomethyl-2-thiouridylate)-methyltransferase (EC 2.1.1.61)	12.4108	6.76921	18.0524	1.44469	0.603743	2.39288	0.0167165	0.171292
Germination-specific N-acetylmuramoyl-L-alanine amidase (EC 3.5.1.28), cell wall hydrolase CwlD	3.30006	1.42463	5.17549	1.96024	0.819101	2.39316	0.0167042	0.171292
Cytochrome c oxidase subunit CcoN (EC 1.9.3.1)	3.13585	0.725373	5.54632	2.89116	1.20756	2.39422	0.0166557	0.171292
N-acetylglucosamine-6-phosphate deacetylase (EC 3.5.1.25)	2571.25	3318.72	1823.79	-0.863854	0.361868	-2.38721	0.0169768	0.171784
Pseudouridine 5'-phosphate glycosidase	318.544	180.957	456.131	1.33471	0.558976	2.38777	0.016951	0.171784
aminobenzoyl-glutamate transport protein	161.868	109.879	213.856	0.962842	0.403221	2.38788	0.0169459	0.171784
ATPase component NikO of energizing module of nickel ECF transporter	45.8797	28.9953	62.764	1.11921	0.468291	2.38999	0.0168489	0.171784
Zinc transporter, ZIP family	30.0241	41.6163	256.241	-1.15572	0.483775	-2.38896	0.016896	0.171784
Predicted RNA-binding protein COG1491	17.4252	3.34305	31.5073	3.23772	1.35419	2.39088	0.0168079	0.171784
Ribose 5-phosphate isomerase A (EC 5.3.1.6)	63.1347	37.2413	89.0281	1.25168	0.524807	2.38502	0.0170781	0.17245
Ferrous iron transport permease EfeU	2.70771	4.45831	10.6157	1.71134	0.717818	2.38408	0.0171218	0.172532
Branched-chain amino acid transport system permease protein LivM (TC 3.A.1.4.1)	297.309	206.032	388.586	0.91685	0.384711	2.38322	0.017162	0.172579
Formylmethanofuran dehydrogenase (tungsten) subunit B (EC 1.2.99.5) 1.2.7.12	6.11524	1.56233	10.6681	2.77449	1.16621	2.37906	0.017357	0.174179
Predicted nicotinate-regulated transporter BH3254	168.36	92.543	244.178	1.40145	0.590407	2.3737	0.017611	0.17555
Cytoplasmic alpha-amylase (EC 3.2.1.1)	81.2471	42.3897	120.104	1.5001	0.632117	2.37313	0.0176381	0.17555
Cell envelope-associated transcriptional attenuator LytR-CpsA-Psr, subfamily F1 (as in PMID19099556)	74.4166	43.7216	105.112	1.27133	0.535417	2.37447	0.0175744	0.17555
2,3-bisphosphoglycerate-independent phosphoglycerate mutase, archaeal type (EC 5.4.2.1)	14.3164	4.72028	23.9126	2.33298	0.982909	2.37354	0.0176183	0.17555
Putative stomatin/prohibitin-family membrane protease subunit YbbK	2709.44	3332.63	2086.26	-0.675803	0.285254	-2.36913	0.0178302	0.176823
Substrate-specific component ThiW of predicted thiazole ECF transporter	31.1786	43.5533	18.804	-1.20288	0.507771	-2.36895	0.0178388	0.176823
Ribonuclease E inhibitor RraA	21.6238	7.3081	35.9395	2.29539	0.969924	2.36657	0.0179537	0.177599
Methyl-accepting chemotaxis protein II (aspartate chemoreceptor protein)	2.60361	0.713047	4.49417	2.69663	1.14192	2.36149	0.0182017	0.179686
Acetyl-CoA:acetoacetyl-CoA transferase, alpha subunit (EC 2.8.3.8)	208.993	134.197	283.79	1.08099	0.457932	2.36058	0.0182463	0.179761
3-ketoacyl-CoA thiolase [isoleucine degradation] (EC 2.3.1.16)	1.48701	0.266313	2.70771	3.49108	1.48083	2.35751	0.0183981	0.18089
Carboxyl-terminal protease (EC 3.4.21.102)	244.899	289.857	199.94	-0.536531	0.228224	-2.3509	0.0187281	0.181521
Substrate-specific component CbiM of cobalt ECF transporter	72.9131	34.7954	111.031	1.67778	0.712435	2.355	0.0185229	0.181521
Flagellin protein FlaB	70.5414	107.755	33.3281	-1.6968	0.720775	-2.35413	0.0185662	0.181521
2'-5' RNA ligase	26.7772	11.998	41.5564	1.80976	0.76968	2.35132	0.0187072	0.181521
Archaeal S-adenosylmethionine synthetase (EC 2.5.1.6)	21.2464	4.68951	37.8032	3.00673	1.27975	2.34947	0.0188001	0.181521
archaeosine tRNA-ribosyltransferase (EC 2.4.2.-) type 2	14.2176	3.38578	25.0494	2.87335	1.2211	2.35309	0.0186183	0.181521
Possible alpha-xyloside ABC transporter, substrate-binding component	6.26008	9.24542	3.27474	-1.55701	0.662793	-2.34917	0.0188155	0.181521
D-allose kinase (EC 2.7.1.55)	3.02048	1.06245	4.9785	2.27064	0.965566	2.35162	0.018692	0.181521
Carbon monoxide dehydrogenase medium chain (EC 1.2.99.2)	3.00268	0.985117	5.02024	2.24836	0.957253	2.34876	0.018836	0.181521
Outer Membrane Siderophore Receptor IroN	2.10212	5.75345	4.01854	4.01274	1.70826	2.34902	0.0188227	0.181521
Uracil permease	834.1	538.946	1129.25	1.06742	0.454845	2.34678	0.0189362	0.182125
Manganese-dependent inorganic pyrophosphatase (EC 3.6.1.1)	623.615	673.223	847.101	1.08223	0.461574	2.34465	0.0190452	0.182598
Formate hydrogenlyase subunit 7	14.5002	21.446	7.55429	-1.49305	0.636875	-2.34434	0.0190605	0.182598
UDP-galactose:(galactosyl) LPS alpha1,2-galactosyltransferase WaaW (EC 2.4.1.-)	9.71303	5.11867	14.3074	1.48983	0.636012	2.34246	0.0191573	0.183164
3-hydroxybutyryl-CoA dehydrogenase (EC 1.1.1.157)	1322.29	1585.09	1059.49	-0.580816	0.248119	-2.34088	0.0192385	0.183579
Hypothetical similar to thiamin biosynthesis lipoprotein ApbE	41.403	31.5063	51.2997	0.718674	0.307307	2.33862	0.0193551	0.183968
DNA replication intiation control protein YabA	1.23091	0.183737	2.27807	3.22441	1.37866	2.3388	0.0193457	0.183968
Two-component sensor kinase YesM (EC 2.7.3.-)	96.2864	70.6084	121.964	0.790721	0.338332	2.33712	0.0194332	0.18435
UDP-N-acetylglucosamine 4-epimerase (EC 5.1.3.7)	12.1774	4.82637	19.5285	2.01268	0.861696	2.33572	0.0195061	0.18468
Fructoselysine transporter FrlA, cationic amino acid permease	8.06664	12.8035	3.32978	-1.97875	0.847515	-2.33477	0.0195556	0.184789
Osmotically activated L-carnitine/choline ABC transporter, permease protein OpuCD	12.2671	7.7376	16.7966	1.15091	0.493995	2.32981	0.0198162	0.186887
Enoyl-[acyl-carrier-protein] reductase [NADPH] (EC 1.3.1.10)	9.22054	5.24384	13.1972	1.37637	0.591291	2.32773	0.0199264	0.187563
D-galactonate transporter	7.23973	2.58079	11.8987	2.22924	0.958845	2.32492	0.0200761	0.188242
DNA-directed RNA polymerase beta subunit (EC 2.7.7.6), chloroplast	1.98264	0.878745	3.08653	1.89285	0.813992	2.32539	0.020051	0.188242
ABC-type tungstate transport system, periplasmic binding protein	32.2108	18.4262	45.9953	1.34089	0.577172	2.32321	0.0201678	0.188738
Right origin-binding protein	41.8001	24.4512	59.1491	1.27718	0.550116	2.32165	0.0202515	0.189157
Acetaldehyde dehydrogenase (EC 1.2.1.10)	9444.48	13315.9	5573.1	-1.25662	0.541683	-2.31984	0.0203498	0.18971
Dihydrolipoamide acetyltransferase component of pyruvate dehydrogenase complex (EC 2.3.1.12)	106.064	59.8484	152.28	1.34873	0.581882	2.31788	0.0204559	0.190334
Ubiquinol--cytochrome c reductase, cytochrome B subunit (EC 1.10.2.2)	2.49069	4.56244	27.1053	2.25719	0.97437	2.31657	0.0205273	0.190633
Heat-inducible transcription repressor HrcA	1447.61	998.452	1896.77	0.925854	0.399857	2.31546	0.0205876	0.190828
ATP-dependent DNA helicase UvrD/PcrA	1543.24	1242.05	1844.42	0.57057	0.246605	2.3137	0.0206844	0.191361
L-arabinose isomerase (EC 5.3.1.4)	652.228	838.509	465.946	-0.84863	0.367037	-2.31211	0.0207715	0.1918
DNA-directed RNA polymerase subunit P (EC 2.7.7.6)	9.00193	2.40467	15.5992	2.69044	1.16475	2.30989	0.0208941	0.192567
Iojap protein	4.50032	2.25742	6.74322	1.58715	0.687507	2.30856	0.0209682	0.192883
FO biosynthesis ArfB	17.6905	3.5723	31.8086	3.14894	1.36447	2.30781	0.0210096	0.192899
CoB--CoM-reducing hydrogenase (Cys) gamma subunit	89.663	17.8496	161.476	3.17645	1.37735	2.3062	0.0210993	0.192993
Cob(I)alamin adenosyltransferase fragment	1.69785	2.67625	0.719451	-2.01038	0.871503	-2.3068	0.0210662	0.192993
Sensor histidine kinase colocalized with HrtAB transporter	465.391	266.886	663.897	1.3159	0.572434	2.29878	0.0215172	0.196077
Stage IV sporulation protein A	205.746	282.182	273.544	-1.12455	0.489048	-2.29947	0.0214781	0.196077
Electron transport complex protein RnfE	929.256	1207.73	650.784	-0.891979	0.388461	-2.29619	0.0216652	0.197056
Phosphoglycerate kinase (EC 2.7.2.3)	7273.03	9268.09	5277.96	-0.812285	0.354109	-2.29388	0.0217971	0.197679
LSU ribosomal protein L44e	18.2238	4.67769	31.7699	2.76121	1.20426	2.29286	0.0218558	0.197679
DNA-directed RNA polymerase subunit F (EC 2.7.7.6)	17.3496	3.52256	31.1765	3.14746	1.37256	2.29314	0.0218402	0.197679
Xylulose-5-phosphate phosphoketolase (EC 4.1.2.9)	476.43	602.541	350.319	-0.782443	0.341597	-2.29054	0.0219897	0.198124
Formaldehyde activating enzyme	171.907	21.3859	322.428	3.91348	1.71059	2.28779	0.0221497	0.198124
SMT0608 replicon stabilization toxin	51.5596	84.3764	529.058	1.67263	0.73089	2.28849	0.0221092	0.198124
Predicted signal transduction protein	50.783	76.9977	24.5683	-1.64858	0.720297	-2.28876	0.0220936	0.198124
Acyl-CoA thioesterase II (EC 3.1.2.-)	7.61803	11.2613	3.97477	-1.47049	0.642301	-2.2894	0.022056	0.198124
Osmoprotectant ABC transporter inner membrane protein YehW	2.69092	6.36228	4.80144	2.91327	1.27302	2.28847	0.0221102	0.198124
7,8-didemethyl-8-hydroxy-5-deazariboflavin synthase subunit 1	11.8375	2.9497	20.7252	2.80446	1.22634	2.28686	0.0222038	0.198242
PTS system, lactose-specific IIA component (EC 2.7.1.69)	6.92042	2.04542	35.5372	2.46324	1.07833	2.2843	0.0223536	0.199214
Predicted glucose oligosaccharide utilization regulator, LacI family	8.44074	12.7945	4.08695	-1.6158	0.707679	-2.28324	0.0224161	0.199405
anti-sigma B factor RsbT	47.3786	32.8491	61.9081	0.923887	0.404973	2.28136	0.0225273	0.199663
Cell division protein FtsL	12.1278	5.71065	18.5449	1.71643	0.752157	2.28201	0.0224887	0.199663
50S ribosomal subunit maturation GTPase RbgA (B. subtilis YlqF)	317.822	207.14	428.505	1.0498	0.460425	2.28008	0.0226031	0.19997
Sensor protein of zinc sigma-54-dependent two-component system	155.51	104.96	206.061	0.975304	0.428306	2.27712	0.0227791	0.20116
Alpha-glucosidase (EC 3.2.1.20)	882.613	1107.43	657.798	-0.752254	0.330853	-2.27368	0.0229854	0.202613
Uracil-xanthine permease	75.8473	99.2361	52.4585	-0.921255	0.405318	-2.27292	0.0230312	0.20265
Spore maturation protein A	46.1082	26.5153	65.7012	1.32052	0.581177	2.27214	0.0230781	0.202695
Trehalose operon transcriptional repressor	17.7992	10.619	24.9794	1.24324	0.547725	2.26982	0.0232186	0.203194
ATPase component STY3232 of energizing module of queuosine-regulated ECF transporter	7.42885	7.06774	91.6681	1.64344	0.723994	2.26996	0.0232099	0.203194
Formylmethanofuran dehydrogenase (tungsten) operon gene H	29.4347	6.59549	52.2739	2.98326	1.31515	2.26838	0.0233063	0.203595
Substrate-specific component CbrT of predicted cobalamin ECF transporter	11.0812	5.24202	16.9203	1.70277	0.752771	2.26201	0.0236971	0.205898
Clostridial MutS2-related protein	3.38235	1.29158	5.47312	2.08047	0.91963	2.26229	0.0236793	0.205898
Motility accessory factor	1.39221	2.41205	0.372364	-2.43478	1.07636	-2.26204	0.0236947	0.205898
Chemotaxis protein CheV (EC 2.7.3.-)	179.52	254.346	104.693	-1.28253	0.567731	-2.25905	0.0238801	0.207117
Beta-xylosidase (EC 3.2.1.37)	727.967	966.94	488.993	-0.984266	0.435883	-2.2581	0.0239397	0.207264
Phosphatidate cytidylyltransferase (EC 2.7.7.41)	853.793	1010.83	696.754	-0.536916	0.238051	-2.25546	0.0241044	0.207323
5-nucleotidase SurE (EC 3.1.3.5)	542.381	411.779	1369.87	0.708278	0.314171	2.25443	0.024169	0.207323
Beta-1,3-glucosyltransferase	435.657	290.114	581.2	1.00328	0.444762	2.25576	0.0240855	0.207323
Lysine decarboxylase, inducible (EC 4.1.1.18)	29.8303	11.9679	276.552	2.00015	0.887377	2.254	0.0241961	0.207323
Transcriptional regulator, FUR family	26.7889	35.885	17.6929	-1.03523	0.458647	-2.25714	0.0239992	0.207323
Sensor histidine kinase VncS	6.93081	3.26434	10.5973	1.72177	0.764138	2.25322	0.0242453	0.207323
Rhodanese-related sulfurtransferases	6.75472	2.68548	39.2182	2.00534	0.889838	2.2536	0.0242213	0.207323
Substrate-specific component YkoE of thiamin-regulated ECF transporter for HydroxyMethylPyrimidine	2.55156	4.16767	0.935445	-2.20055	0.977339	-2.25157	0.0243496	0.207849
Stage V sporulation protein T, AbrB family transcriptional regulator (SpoVT)	112.854	59.4418	166.267	1.48973	0.661887	2.25074	0.0244023	0.207933
Glutamine synthetase type I (EC 6.3.1.2)	2655.74	1752.91	3558.57	1.02168	0.454661	2.24713	0.0246317	0.208956
Ribonuclease HIII (EC 3.1.26.4)	38.7633	24.7876	52.7391	1.09518	0.487874	2.24481	0.0247805	0.208956
Transcription factor S	5.80453	1.22738	10.3817	3.08478	1.37377	2.24548	0.0247374	0.208956
Capsular polysaccharide synthesis enzyme CpsD, exopolysaccharide synthesis	3.54504	1.98582	5.10427	1.50831	0.671118	2.24746	0.0246106	0.208956
Mg-protoporphyrin IX monomethyl ester oxidative cyclase (anaerobic) (EC 1.14.13.81)	1.91464	0.264704	12.9984	3.50389	1.55969	2.24653	0.0246698	0.208956
Aerobactin siderophore receptor IutA	1.41116	0.152545	2.66978	3.41221	1.52	2.24488	0.0247759	0.208956
16S rRNA processing protein RimM	411.461	255.435	567.487	1.1524	0.514164	2.2413	0.0250066	0.209457
Flagellar synthesis regulator FleN	36.6815	51.2136	22.1493	-1.21787	0.543532	-2.24067	0.0250478	0.209457
LysR family transcriptional regulator lrhA	14.8521	5.81106	23.893	2.03099	0.906062	2.24156	0.0249899	0.209457
Cyclohexadienyl dehydratase (EC 4.2.1.51)(EC 4.2.1.91)	9.98019	14.795	5.16542	-1.48228	0.660954	-2.24263	0.0249206	0.209457
proteasome subunit alpha2 (EC 3.4.25.1)	1.9792	4.92204	3.70012	3.59981	1.60667	2.24055	0.0250555	0.209457
DUF447 family protein	11.0235	1.93452	20.1124	3.35985	1.50015	2.23967	0.0251123	0.209571
Oligosaccharyltransferase PglB (EC 2.4.1.119)	96.1454	27.8812	164.41	2.55871	1.14417	2.23629	0.0253325	0.211047
Sialic acid utilization regulator, RpiR family	272.533	363.133	181.934	-0.999577	0.447411	-2.23414	0.0254742	0.21138
DNA-directed RNA polymerase subunit L (EC 2.7.7.6)	10.3147	2.4802	18.1493	2.86346	1.28194	2.2337	0.0255031	0.21138
3-hydroxyisobutyryl-CoA hydrolase (EC 3.1.2.4)	4.02433	0.870042	7.17861	3.08342	1.3798	2.23469	0.0254376	0.21138
Sodium-Choline Symporter	9.91758	15.3417	4.49345	-1.72107	0.771485	-2.23085	0.0256911	0.212283
Succinyl-CoA synthetase, alpha subunit-related enzymes	8.07169	3.57541	12.568	1.84843	0.828753	2.23038	0.0257224	0.212283
Inner membrane protein YphA	1.21833	3.60792	2.36212	3.55032	1.59202	2.23006	0.0257432	0.212283
FIG003573: hypothetical protein	4.4793	1.79912	7.15948	1.95496	0.876941	2.22929	0.0257946	0.212346
Thiol:disulfide oxidoreductase TlpA	25.6807	32.7634	18.5981	-0.814944	0.365825	-2.22769	0.0259015	0.212866
Probable poly(beta-D-mannuronate) O-acetylase (EC 2.3.1.-)	609.84	432.699	786.982	0.863747	0.387977	2.22629	0.025995	0.213273
RNA polymerase sigma factor RpoE	2073.38	1375.23	2771.53	1.01083	0.454331	2.22488	0.0260894	0.213312
5-deoxy-glucuronate isomerase (EC 5.3.1.-)	19.3653	29.2472	9.48333	-1.61666	0.726449	-2.22542	0.0260529	0.213312
Gamma-glutamyltranspeptidase PgsD/CapD (EC 2.3.2.2), catalyses PGA anchorage to peptidoglycan	7.28967	3.13712	37.4432	1.90603	0.85693	2.22425	0.0261314	0.213312
Cell division control protein 6	45.4856	9.67545	81.2958	3.06928	1.3804	2.22347	0.0261838	0.213381
beta-ribofuranosylaminobenzene 5'-phosphate synthase	5.74934	1.44696	10.0517	2.78802	1.25493	2.22166	0.0263065	0.214021
Membrane-bound lytic murein transglycosylase A precursor (EC 3.2.1.-)	3041.53	4530.73	1552.33	-1.54539	0.695917	-2.22065	0.0263744	0.214046
GMP synthase [glutamine-hydrolyzing] (EC 6.3.5.2)	2553.08	2940.86	2165.31	-0.441355	0.199064	-2.21715	0.0266126	0.214046
RNA polymerase sporulation specific sigma factor SigF	357.753	199.693	515.813	1.3693	0.618104	2.21533	0.0267374	0.214046
Glutamate transport ATP-binding protein	145.669	94.2487	197.089	1.06675	0.481572	2.21514	0.0267503	0.214046
Cys regulon transcriptional activator CysB	78.8655	62.1027	95.6284	0.617608	0.278322	2.21905	0.0264836	0.214046
Archaeal DNA polymerase II large subunit (EC 2.7.7.7)	59.8715	12.5212	107.222	3.09531	1.39639	2.21665	0.0266473	0.214046
TTE0859 replicon stabilization toxin	28.7056	41.7858	15.6255	-1.42349	0.642352	-2.21606	0.0266873	0.214046
Anaerobic dimethyl sulfoxide reductase chain C (EC 1.8.99.-)	14.9267	7.49849	22.355	1.58506	0.714443	2.21859	0.0265144	0.214046
Ribosomal RNA small subunit methyltransferase G (EC 2.1.1.-)	5.93954	2.27605	9.60303	2.10307	0.948353	2.21761	0.0265816	0.214046
Galactose-6-phosphate isomerase, LacA subunit (EC 5.3.1.26)	5.48959	1.6788	56.6267	2.43062	1.09668	2.21634	0.0266684	0.214046
ISPsy4, transposition helper protein	125.512	189.842	61.182	-1.63686	0.739253	-2.21421	0.0268144	0.214185
LysR family transcriptional regulator PA5218	2.91576	0.911128	4.92039	2.43889	1.10177	2.21361	0.0268559	0.214185
Glutamate transport permease protein	8.12594	12.4909	54.4158	1.09843	0.496683	2.21152	0.0269996	0.214979
Maltose operon transcriptional repressor MalR, LacI family	677.177	829.913	524.442	-0.663225	0.300334	-2.20829	0.027224	0.215381
Propanediol dehydratase reactivation factor large subunit	31.3582	41.9119	20.8044	-1.03061	0.466618	-2.20867	0.0271975	0.215381
Poly-gamma-glutamate synthase subunit PgsB/CapB (EC 6.3.2.-)	11.8099	8.76148	91.5473	2.19733	0.99506	2.20824	0.0272275	0.215381
Glutathione S-transferase, Streptococcal type (EC 2.5.1.18)	1.88461	2.96773	34.4744	2.72877	1.23514	2.20928	0.0271553	0.215381
PTS system, N-acetylgalactosamine-specific IID component (EC 2.7.1.69)	5.03081	2.14223	7.91939	1.83797	0.832607	2.20749	0.0272797	0.215443
Hypothetical protein YggS, proline synthase co-transcribed bacterial homolog PROSC	1698.31	1173.46	2223.16	0.921878	0.417971	2.2056	0.0274117	0.215741
Transcription initiation factor B	150.608	21.6184	279.598	3.69174	1.67614	2.20252	0.0276284	0.215741
NrfD protein	104.607	169.27	39.944	-2.0824	0.944946	-2.20372	0.0275438	0.215741
Predicted hydroxymethylpyrimidine transporter CytX	42.5165	61.3506	23.6823	-1.36389	0.61886	-2.20388	0.0275328	0.215741
DNA primase small subunit (EC 2.7.7.-)	6.32173	1.70737	10.9361	2.6649	1.20978	2.20279	0.0276095	0.215741
PTS system, arbutin-, cellobiose-, and salicin-specific IIBC component (EC 2.7.1.69)	2.00751	0.800544	3.21448	1.84511	0.837297	2.20366	0.0275486	0.215741
Putative succinate dehydrogenase cytochrome b subunit	1.65098	2.93692	5.82519	-2.66142	1.20631	-2.20624	0.0273669	0.215741
Na(+)-translocating NADH-quinone reductase subunit B (EC 1.6.5.-)	442.12	569.86	314.38	-0.859209	0.390336	-2.2012	0.0277216	0.215775
L-Aspartate dehydrogenase (EC 1.4.1.21)	15.3088	9.11913	21.4985	1.24724	0.566491	2.20169	0.0276871	0.215775
Negative regulator of genetic competence MecA	7.41288	3.47835	11.3474	1.68356	0.765332	2.19978	0.0278226	0.216215
2-deoxy-D-gluconate 3-dehydrogenase (EC 1.1.1.125)	1311.92	1576.29	1047.54	-0.590415	0.26869	-2.19738	0.0279933	0.216847
Protein of unknown function DUF1009 clustered with KDO2-Lipid A biosynthesis genes	25.3328	40.2823	10.3833	-1.94877	0.886652	-2.19789	0.0279567	0.216847
Threonine dehydrogenase and related Zn-dependent dehydrogenases	994.978	672.36	1317.6	0.970854	0.442244	2.19529	0.0281426	0.217186
Membrane proteins related to metalloendopeptidases	585.509	704.405	466.614	-0.593404	0.270551	-2.19332	0.0282844	0.217186
Alanyl-tRNA synthetase family protein	100.471	133.134	67.8087	-0.971839	0.443073	-2.1934	0.0282782	0.217186
N-acetylmannosamine kinase (EC 2.7.1.60)	52.9013	38.9404	66.8621	0.772508	0.352162	2.19361	0.0282634	0.217186
Putative arylsulfatase regulatory protein	42.1956	96.7945	56.2917	1.00303	0.457565	2.19211	0.0283716	0.217186
Predicted glycogen synthase, ADP-glucose transglucosylase (EC 2.4.1.21), Actinobacterial type	17.5952	25.8218	9.36867	-1.44854	0.660634	-2.19265	0.0283328	0.217186
Putative dipeptidase, pyoverdin biosynthesis PvdM	8.22253	12.2343	4.2108	-1.55617	0.710001	-2.19179	0.0283946	0.217186
Methionine aminotransferase, PLP-dependent	4.73297	1.59723	7.86872	2.33322	1.06378	2.19333	0.0282838	0.217186
Archaeal flavoprotein COG1036	16.9819	4.93023	29.0336	2.55162	1.16502	2.19019	0.0285107	0.21773
Mn-dependent transcriptional regulator MntR	22.1238	14.1152	30.1324	1.11399	0.508961	2.18876	0.0286146	0.218181
Quinone oxidoreductase (EC 1.6.5.5)	24.956	59.3393	77.219	0.955274	0.437214	2.18491	0.0288951	0.219356
CoB--CoM heterodisulfide reductase 2 iron-sulfur subunit D (EC 1.8.98.1)	4.48972	1.27698	7.70247	2.57395	1.17812	2.18479	0.0289042	0.219356
L-idonate, D-gluconate, 5-keto-D-gluconate transporter	1.55582	0.517549	2.59409	2.51062	1.14896	2.18512	0.0288804	0.219356
Predicted N-ribosylNicotinamide CRP-like regulator	2.50238	1.00347	4.00129	2.05522	0.941829	2.18216	0.0290979	0.220481
Phosphoribosylformylglycinamidine cyclo-ligase (EC 6.3.3.1)	1132.67	1282.85	982.494	-0.385269	0.176747	-2.17978	0.0292737	0.220787
Ribonuclease HII (EC 3.1.26.4)	567.059	420.537	713.58	0.763185	0.350058	2.18017	0.029245	0.220787
N-methyltransferase (EC 2.1.1.-)	69.4876	95.7127	43.2624	-1.14217	0.524135	-2.17916	0.0293201	0.220787
Predicted 2-keto-4-pentenoate hydratase/2-oxohepta-3-ene-1,7-dioic acid hydratase	2.10656	0.696827	40.916	2.39892	1.1008	2.17925	0.0293128	0.220787
Alkaline phosphatase like protein	515.45	634.463	396.438	-0.680453	0.312473	-2.17764	0.0294331	0.221295
Poly-gamma-glutamate synthase subunit PgsA/CapA (EC 6.3.2.-)	48.7487	32.6639	64.8335	0.992914	0.45717	2.17187	0.0298654	0.224036
Ferrous iron-sensisng transcriptional regulator FeoC	3.54799	0.801376	6.2946	2.94705	1.35712	2.17155	0.0298899	0.224036
Psp operon transcriptional activator	10.181	5.71515	14.6468	1.31937	0.608267	2.16906	0.0300781	0.224788
L-ribulose-5-phosphate 3-epimerase UlaE (EC 5.1.3.22) (L-ascorbate utilization protein E)	1.22657	0.308652	2.14448	2.7543	1.26985	2.169	0.0300828	0.224788
Predicted transcriptional regulator for fatty acid degradation FadQ, TetR family	1.75687	0.427273	3.08646	2.79429	1.28894	2.1679	0.030166	0.225063
Negative regulator of allantoin and glyoxylate utilization operons	30.6607	11.9919	49.3295	2.04541	0.943826	2.16715	0.0302232	0.225144
Pyruvate:ferredoxin oxidoreductase, porE subunit (EC 1.2.7.1)	25.0691	6.05446	44.0838	2.86105	1.32113	2.16561	0.0303407	0.225674
Phosphomevalonate kinase (EC 2.7.4.2)	1.278	0.408712	7.17865	2.17435	1.00451	2.16459	0.0304194	0.225913
V-type ATP synthase subunit F (EC 3.6.3.14)	153.043	116.185	189.901	0.710654	0.328487	2.16342	0.0305091	0.226233
Lysine 2,3-aminomutase (EC 5.4.3.2)	681.782	358.611	1004.95	1.48707	0.687711	2.16235	0.0305909	0.226494
Type III restriction-modification system methylation subunit (EC 2.1.1.72)	379.901	273.39	486.411	0.832191	0.385186	2.16049	0.0307349	0.227214
Twin-arginine translocation protein TatB	31.9619	41.1454	22.7784	-0.858709	0.397896	-2.15812	0.0309182	0.228221
Cold-shock DEAD-box protein A	9362.41	12289.3	6435.56	-0.933379	0.433574	-2.15276	0.0313377	0.228941
SSU ribosomal protein S21p	2455.08	3044.07	1866.1	-0.706204	0.327883	-2.15383	0.0312536	0.228941
Phosphoglucomutase (EC 5.4.2.2)	56.9341	76.6242	37.244	-1.04291	0.483877	-2.15532	0.0311366	0.228941
Translation initiation factor 1A	16.7252	4.44496	29.0054	2.70191	1.25434	2.15405	0.0312361	0.228941
D-cysteine desulfhydrase (EC 4.4.1.15)	11.7115	15.0839	142.16	1.09486	0.508625	2.15258	0.0313516	0.228941
Hypothetical SAV0791 homolog in superantigen-encoding pathogenicity islands SaPI	7.56253	3.07185	12.0532	1.97534	0.917445	2.15309	0.0313115	0.228941
Putative purine permease YgfO	4.04668	1.60331	6.49006	2.07208	0.962596	2.1526	0.0313505	0.228941
Cytochrome c oxidase subunit CcoP (EC 1.9.3.1)	1.69669	0.391468	3.00192	2.99201	1.3903	2.15206	0.0313928	0.228941
Peptide methionine sulfoxide reductase MsrB (EC 1.8.4.12)	1595.42	1042.1	2148.75	1.04373	0.48538	2.15033	0.0315289	0.229245
Phage tail assembly	4.04671	2.22001	5.8734	1.45588	0.676876	2.15089	0.0314853	0.229245
Shikimate 5-dehydrogenase (EC 1.1.1.25)	1.53278	0.18162	2.88394	3.563	1.65762	2.14947	0.0315971	0.229398
S-adenosyl-methyltransferase MraW (EC 2.1.1.-)	8.02698	3.9189	12.1351	1.6658	0.775402	2.14831	0.0316893	0.229724
Heat shock protein GrpE	1516.54	1208.23	1824.85	0.594959	0.277098	2.14711	0.0317847	0.229949
N(5),N(10)-methenyltetrahydromethanopterin cyclohydrolase (EC 3.5.4.27)	33.0071	8.52039	57.4938	2.75191	1.28191	2.14673	0.031815	0.229949
Cytochrome c551 peroxidase (EC 1.11.1.5)	191.107	250.237	131.977	-0.927559	0.432451	-2.14489	0.031962	0.230333
D-serine dehydratase transcriptional activator	3.37861	1.42457	5.33264	1.98648	0.926151	2.14487	0.0319631	0.230333
CDP-diacylglycerol--serine O-phosphatidyltransferase (EC 2.7.8.8)	493.599	613.256	373.943	-0.714167	0.333233	-2.14315	0.032101	0.230985
Fused spore maturation proteins A and B	77.5419	110.043	45.0411	-1.29486	0.604813	-2.14092	0.0322802	0.231247
D,D-heptose 7-phosphate kinase	35.2871	46.6555	23.9188	-0.980043	0.457686	-2.1413	0.0322498	0.231247
Hypothetical protein DUF901, similar to C-terminal domain of ribosome protection-type Tc-resistance proteins	6.25978	2.70669	9.81287	1.8642	0.87052	2.14148	0.0322352	0.231247
Tyrosyl-tRNA synthetase (EC 6.1.1.1)	1649.65	1375.14	1924.17	0.484395	0.22637	2.13984	0.0323681	0.231534
Glutaredoxin 2	7.35953	2.60336	12.1157	2.22922	1.04289	2.13754	0.0325544	0.232525
Sirohydrochlorin cobaltochelatase (EC 4.99.1.3)	62.7023	16.2034	109.201	2.75182	1.28826	2.13607	0.0326738	0.233035
Transcriptional regulatory protein PhoP	7.24608	3.54146	10.9507	1.59392	0.746579	2.13496	0.0327645	0.233339
GlpG protein (membrane protein of glp regulon)	5.55857	2.88835	8.2288	1.53848	0.720949	2.13396	0.0328461	0.233578
Flagellar basal-body rod protein FlgB	28.146	41.4506	14.8415	-1.49521	0.701313	-2.13202	0.0330054	0.234313
Cell division protein GpsB, coordinates the switch between cylindrical and septal cell wall synthesis by re-localization of PBP1	3.30756	4.82293	9.02479	-1.4776	0.693215	-2.13152	0.033046	0.234313
Dipeptide transport system permease protein DppC (TC 3.A.1.5.2)	221.217	171.08	271.354	0.668004	0.313682	2.12956	0.0332083	0.235121
5-methylthioribose kinase (EC 2.7.1.100)	10.6048	6.44256	14.767	1.21187	0.569242	2.12892	0.0332608	0.235149
benzoate MFS transporter BenK	35.5391	18.8706	52.2076	1.47023	0.691413	2.12642	0.0334686	0.236274
CRISPR-associated RecB family exonuclease Cas4b	187.871	124.348	251.395	1.01817	0.479288	2.12433	0.0336424	0.237157
Glutaminyl-tRNA synthetase (EC 6.1.1.18)	2242.6	1608.71	2876.49	0.838522	0.395379	2.1208	0.0339383	0.238551
Putative cytoplasmic protein clustered with trehalase	2.40801	0.986782	3.82923	2.02695	0.955727	2.12084	0.0339352	0.238551
Heptaprenyl diphosphate synthase component II (EC 2.5.1.30)	3.1503	9.18182	4.63194	1.52643	0.719999	2.12004	0.0340024	0.238656
Pyruvate,phosphate dikinase (EC 2.7.9.1)	11408	13765.6	9050.46	-0.604994	0.285867	-2.11635	0.034315	0.24043
3,7-dideoxy-D-threo-hepto-2, 6-diulosonate synthase (EC 4.2.3.-)	21.2679	8.51345	34.0223	2.00936	0.949969	2.11519	0.0344139	0.24043
Propionate catabolism operon transcriptional regulator of GntR family [predicted]	12.0269	16.8956	7.15819	-1.2533	0.592371	-2.11573	0.034368	0.24043
Ribose/xylose/arabinose/galactoside ABC-type transport systems, ATP-binding protein (EC 3.6.3.17)	1.48737	0.467729	2.507	2.44013	1.15387	2.11473	0.0344532	0.24043
Small protein similar to cysteinyl-tRNA synthetase	94.899	68.7141	121.084	0.82045	0.388252	2.11319	0.0345849	0.240657
Capsular polysaccharide biosynthesis fatty acid synthase WcbR	2.55628	24.6267	0	-4.60923	2.18077	-2.11358	0.0345509	0.240657
Archaeal DNA polymerase I (EC 2.7.7.7)	28.312	9.74691	46.8771	2.26261	1.07123	2.11216	0.0346726	0.240923
Rhodanese-related sulfurtransferase	1.55716	1.75534	2.5756	2.32319	1.10046	2.11112	0.0347624	0.241202
Na(+)-translocating NADH-quinone reductase subunit F (EC 1.6.5.-)	669.616	907.98	431.252	-1.07464	0.511234	-2.10205	0.035549	0.241345
Redox-sensitive transcriptional regulator (AT-rich DNA-binding protein)	587.284	483.473	691.095	0.515824	0.245263	2.10315	0.0354528	0.241345
Polygalacturonase (EC 3.2.1.15)	406.788	514.88	298.695	-0.785736	0.372546	-2.1091	0.034936	0.241345
High-affinity branched-chain amino acid transport system permease protein LivH (TC 3.A.1.4.1)	223.558	165.725	281.39	0.765809	0.363416	2.10725	0.0350957	0.241345
Nicotinamidase family protein YcaC	42.3945	68.0869	16.7021	-2.02508	0.961515	-2.10614	0.0351926	0.241345
Negative regulator of flagellin synthesis	37.5872	56.2589	18.9155	-1.57616	0.747022	-2.10992	0.0348653	0.241345
Spore coat protein F	30.6044	10.8	50.4088	2.2386	1.06432	2.10332	0.0354376	0.241345
3',5'-cyclic-nucleotide phosphodiesterase (EC 3.1.4.17)	28.0473	16.7852	39.3093	1.22801	0.584281	2.10175	0.0355756	0.241345
Periplasmic thiol:disulfide interchange protein DsbA	24.3284	33.4413	15.2156	-1.13011	0.53619	-2.10767	0.0350599	0.241345
Outer surface protein of unknown function, cellobiose operon	19.8458	11.3871	28.3044	1.31083	0.622762	2.10486	0.0353031	0.241345
Betaine reductase component B alpha subunit (EC 1.21.4.4)	8.57362	4.72625	30.6122	1.39603	0.664233	2.10172	0.0355781	0.241345
Lactyl (2) diphospho-(5')guanosine:7,8-didemethyl-8-hydroxy-5-deazariboflavin 2-phospho-L-lactate transferase	7.19402	2.17477	12.2133	2.48559	1.18118	2.10434	0.0353492	0.241345
2-dehydro-3-deoxygalactonokinase (EC 2.7.1.58)	6.65177	3.18163	10.1219	1.66919	0.793629	2.10324	0.0354446	0.241345
tRNA N6-threonylcarbamoyladenosine 2-methylthiotransferase (putative)	4.00471	1.39133	6.61809	2.2305	1.05971	2.10483	0.0353064	0.241345
3-hydroxyisobutyrate dehydrogenase (EC 1.1.1.31)	3.25327	1.56405	4.94249	1.72282	0.818083	2.10592	0.0352111	0.241345
Glycolate permease	1.31263	5.38608	2.05743	2.00584	0.953342	2.10401	0.0353778	0.241345
Transcriptional regulator, MecI family	184.595	115.046	254.144	1.14153	0.544345	2.09707	0.0359875	0.242766
N5-methyltetrahydromethanopterin:coenzyme M methyltransferase subunit D (EC 2.1.1.86)	22.9396	5.51353	40.3656	2.86849	1.36691	2.09853	0.0358585	0.242766
Cyclohexadienyl dehydrogenase (EC 1.3.1.12)(EC 1.3.1.43)	19.2697	10.6799	27.8595	1.37526	0.655718	2.09733	0.0359641	0.242766
Phage shock protein D	1.70356	1.54767	3.35846	4.03019	1.92167	2.09724	0.0359724	0.242766
Lipid A export ATP-binding/permease protein MsbA	5725.71	3882.82	7568.6	0.962981	0.459561	2.09544	0.0361322	0.243404
Tetrathionate reductase sensory transduction histidine kinase	40.8678	19.5085	62.2272	1.66946	0.797143	2.0943	0.0362331	0.243745
Tagatose-6-phosphate kinase AgaZ (EC 2.7.1.144)	183.038	263.628	102.448	-1.36651	0.652808	-2.09329	0.0363237	0.243801
Ribosomal RNA large subunit methyltransferase A (EC 2.1.1.51)	121.872	175.397	68.347	-1.35926	0.649404	-2.09308	0.0363418	0.243801
UDP-glucose:(glucosyl)lipopolysaccharide alpha-1,2-glucosyltransferase (EC 2.4.1.58)	2.33818	1.00051	3.67585	1.90544	0.910642	2.09242	0.0364011	0.243862
Cytochrome O ubiquinol oxidase subunit II (EC 1.10.3.-)	8.10954	31.5687	24.6601	1.52245	0.728374	2.09021	0.0365991	0.244851
NAD(P) transhydrogenase alpha subunit (EC 1.6.1.2)	76.6053	111.843	41.3676	-1.43038	0.684819	-2.08869	0.0367352	0.245424
Monogalactosyldiacylglycerol synthase precursor	9.40196	4.17479	14.6291	1.80197	0.86316	2.08765	0.0368297	0.245717
Cell division protein DivIC	3.83675	5.52461	5.45073	-1.39731	0.669538	-2.08698	0.0368898	0.24578
RNA polymerase sigma factor SigZ	32.0352	15.9545	48.1158	1.59431	0.76478	2.08466	0.0370997	0.24583
Pyruvate phosphate dikinase	29.9102	16.6414	43.179	1.38001	0.661945	2.08478	0.0370891	0.24583
Lysine decarboxylase 2, constitutive (EC 4.1.1.18)	4.36857	4.43106	58.6694	1.90753	0.914952	2.08485	0.0370834	0.24583
Cytochrome c-type protein TorY	1.26852	0.285768	2.25126	2.6453	1.26861	2.08519	0.0370523	0.24583
V-type ATP synthase subunit D (EC 3.6.3.14)	640.639	486.284	794.995	0.710683	0.341309	2.08223	0.0373218	0.246294
Peptide transport system permease protein sapB (TC 3.A.1.5.5)	349.666	411.62	451.469	0.867306	0.416415	2.08279	0.0372701	0.246294
Multiple antibiotic resistance protein MarC	9.40888	13.5096	5.30818	-1.33458	0.640867	-2.08246	0.0373001	0.246294
Succinate dehydrogenase iron-sulfur protein (EC 1.3.99.1)	1551.84	1905.47	1198.22	-0.669108	0.321497	-2.08122	0.0374135	0.246564
Transketolase (EC 2.2.1.1)	5936.23	4264.44	7608.03	0.835238	0.402106	2.07716	0.037787	0.248204
Phosphoribosylformylglycinamidine synthase, PurS subunit (EC 6.3.5.3)	65.774	101.152	30.3959	-1.73295	0.83518	-2.07494	0.0379918	0.248204
Potassium-transporting ATPase A chain (EC 3.6.3.12) (TC 3.A.3.7.1)	44.6951	67.0255	62.9894	1.24184	0.598137	2.07618	0.0378769	0.248204
Uroporphyrinogen-III synthase (EC 4.2.1.75)	29.4487	61.8321	39.001	0.980279	0.472433	2.07496	0.0379904	0.248204
Taurine transport ATP-binding protein TauB	6.85022	3.91631	9.78413	1.3476	0.649558	2.07464	0.0380202	0.248204
4-hydroxyproline epimerase (EC 5.1.1.8)	2.94827	1.05476	4.84178	2.19703	1.05794	2.0767	0.0378296	0.248204
Accessory secretory protein Asp2	1.23243	2.19795	11.5089	-2.8061	1.3518	-2.07582	0.0379108	0.248204
UPF0234 protein YajQ	14.3214	8.61816	20.0246	1.22855	0.592769	2.07256	0.0382131	0.249129
RND efflux system, outer membrane lipoprotein CmeC	3444.87	4552.13	2337.62	-0.961507	0.464183	-2.0714	0.0383218	0.249252
Phosphopantetheine adenylyltransferase, type II eukaryotic (EC 2.7.7.3)	49.9216	11.6545	88.1888	2.91878	1.4095	2.07078	0.0383791	0.249252
Methylsuccinyl-CoA dehydrogenase, predicted by (Erb et al, 2007)	8.43034	11.9683	4.89241	-1.31289	0.634031	-2.07071	0.038386	0.249252
N-acetylhexosamine 1-kinase	1023.08	1167.96	878.196	-0.411868	0.199203	-2.06758	0.0386799	0.24937
Putative aldolase YdjI	49.0553	381.161	55.8839	-1.9558	0.946097	-2.06723	0.0387122	0.24937
Predicted hydrolase of the metallo-beta-lactamase superfamily, clustered with KDO2-Lipid A biosynthesis genes	18.6423	12.0231	25.2615	1.09033	0.526967	2.06906	0.0385402	0.24937
ATP-dependent RNA helicase YfmL	15.4867	7.74176	23.2316	1.60301	0.775071	2.06821	0.0386203	0.24937
diptheria toxin resistance protein required for diphthamide biosynthesis (Saccharomyces)-like 1	4.451	1.47172	7.43028	2.33998	1.13103	2.06889	0.0385566	0.24937
IcmF-related protein	1.55286	0.38283	2.72288	2.64453	1.27894	2.06774	0.0386642	0.24937
3-oxoadipate CoA-transferase subunit B (EC 2.8.3.6)	17.4417	11.8883	22.995	0.978153	0.473569	2.06549	0.0388764	0.249655
Predicted mannose transporter, GGP family	12.2489	74.29	2.88774	-2.88171	1.39469	-2.0662	0.0388098	0.249655
type 1 fimbriae major subunit FimA	3.38325	1.21679	5.5497	2.14433	1.03835	2.06513	0.0389106	0.249655
SSU ribosomal protein S17e	40.8389	55.0538	68.5979	2.38969	1.15949	2.06099	0.0393038	0.251515
Flagellar basal-body rod protein FlgC	35.9329	50.9881	20.8776	-1.30035	0.630934	-2.06099	0.0393041	0.251515
Biotin synthase (EC 2.8.1.6)	148.674	191.317	106.032	-0.854601	0.415033	-2.05911	0.0394833	0.251667
High-affnity carbon uptake protein Hat/HatR	72.8236	107.721	37.9267	-1.50259	0.729548	-2.05961	0.0394357	0.251667
Flagellar biosynthesis protein FlhB	52.7655	76.6282	28.9027	-1.4072	0.683395	-2.05913	0.0394816	0.251667
Urease accessory protein UreF	17.1514	8.25101	26.0517	1.68142	0.818195	2.05503	0.0398761	0.253506
Xanthine dehydrogenase, iron-sulfur cluster and FAD-binding subunit A (1.17.1.4)	6.3869	3.75435	9.01945	1.257	0.611542	2.05546	0.0398349	0.253506
Phosphatidylserine decarboxylase (EC 4.1.1.65)	572.114	701.118	443.111	-0.662268	0.32261	-2.05284	0.0400879	0.254519
5-carboxymethyl uridine and 5-carboxymethyl 2-thiouridine methyltransferase	12.3466	4.80899	19.8843	2.04031	0.994377	2.05184	0.0401848	0.254801
D-glycero-D-manno-heptose 1-phosphate guanosyltransferase	31.8121	43.3739	20.2504	-1.09447	0.53364	-2.05096	0.040271	0.254894
Carnitine operon protein CaiE	1.43651	0.146679	2.72633	3.45584	1.68527	2.05062	0.0403044	0.254894
16 kDa heat shock protein B	88.8702	26.9092	150.831	2.48129	1.21043	2.04993	0.0403708	0.254982
Replicative DNA helicase (EC 3.6.1.-) [SA14-24]	515.607	387.137	644.077	0.73555	0.358954	2.04915	0.0404475	0.255029
Probable reactivating factor for D-ornithine aminomutase	81.0336	54.3796	826.934	2.04876	0.999989	2.04878	0.0404832	0.255029
tRNA-i(6)A37 methylthiotransferase	1168.3	1341.36	995.232	-0.430904	0.210669	-2.0454	0.0408151	0.255318
MSM (multiple sugar metabolism) operon regulatory protein	126.8	148.036	105.565	-0.492521	0.240744	-2.04582	0.0407737	0.255318
CoB--CoM heterodisulfide reductase subunit D (EC 1.8.98.1)	86.175	54.69	117.66	1.10891	0.541804	2.0467	0.0406879	0.255318
Eukaryotic translation initiation factor 5A	22.1303	5.65944	38.6012	2.77038	1.35339	2.047	0.0406583	0.255318
YeeU protein (antitoxin to YeeV)	2.44537	0.651036	4.2397	2.73933	1.33946	2.0451	0.0408446	0.255318
ATP-dependent DNA helicase UvrD/PcrA, clostridial paralog	1.36792	1.87496	2.39418	2.73329	1.33632	2.04538	0.0408172	0.255318
N-acetylneuraminate lyase (EC 4.1.3.3)	1184.78	1635.05	734.517	-1.15502	0.565272	-2.04331	0.0410222	0.255861
NADH-ubiquinone oxidoreductase chain M (EC 1.6.5.3)	313.071	373.409	252.733	-0.562923	0.275872	-2.04052	0.0412984	0.255861
Transcriptional regulator HxlR, formaldehyde assimilation	66.3374	49.5903	83.0844	0.730675	0.35802	2.04088	0.0412627	0.255861
Formylmethanofuran dehydrogenase (tungsten) operon gene F (polyferredoxin)	64.1623	15.0476	113.277	2.91114	1.42697	2.04009	0.0413417	0.255861
Formylmethanofuran dehydrogenase subunit B (EC 1.2.99.5)	25.9572	7.20794	44.7064	2.62948	1.28915	2.0397	0.0413805	0.255861
LysR family transcriptional regulator YfiE	6.89089	4.29595	9.48582	1.1672	0.571723	2.04155	0.0411962	0.255861
Poly-gamma-glutamate synthase subunit PgsC/CapC (EC 6.3.2.-)	4.46538	1.18203	28.2366	2.70508	1.32638	2.03945	0.0414056	0.255861
Putative Ton-B dependent hemine receptor	2.05557	3.94493	3.50744	2.40454	1.17701	2.04292	0.0410604	0.255861
Ribulose bisphosphate carboxylase large chain (EC 4.1.1.39)	1.20609	0.295111	2.11707	2.79533	1.36951	2.04112	0.0412384	0.255861
LSU ribosomal protein L1p (L10Ae)	5192.8	5906.28	4479.33	-0.399163	0.196047	-2.03606	0.0417444	0.256629
Type I restriction-modification system, restriction subunit R (EC 3.1.21.3)	2228.01	1778.19	2677.82	0.591084	0.290239	2.03654	0.0416961	0.256629
L-rhamnose isomerase (EC 5.3.1.14)	412.254	538.003	286.505	-0.908666	0.446284	-2.03607	0.0417431	0.256629
CRISPR-associated protein, TM1801 family	271.076	197.41	344.742	0.805171	0.395552	2.03557	0.041794	0.256629
Two-component sensor kinase yesM (EC 2.7.3.-), associated with MetSO reductase	33.3867	24.4156	42.3578	0.789954	0.387986	2.03604	0.0417466	0.256629
FIG003879: Predicted amidohydrolase	99.0681	79.3789	118.757	0.573703	0.282078	2.03385	0.0419672	0.257042
hemimethylated DNA binding protein YccV	17.3864	6.29415	28.4787	2.17447	1.06899	2.03413	0.0419387	0.257042
Uncharacterized protein YgfM	2.24869	0.625993	3.87138	2.64235	1.30003	2.03254	0.0420994	0.257527
Deoxyribodipyrimidine photolyase (EC 4.1.99.3)	2.06771	4.06389	3.17663	1.63389	0.804268	2.03153	0.0422017	0.257828
Urea carboxylase-related ABC transporter, ATPase protein	8.78242	4.71573	12.8491	1.47588	0.72774	2.02803	0.0425575	0.259676
Multidrug-efflux transporter, major facilitator superfamily (MFS) (TC 2.A.1)	23.1987	12.457	33.9405	1.43025	0.706336	2.02489	0.0428789	0.260981
Vancomycin B-type resistance protein VanX	7.20294	3.68382	10.7221	1.56668	0.773658	2.02503	0.0428645	0.260981
Peptidyl-prolyl cis-trans isomerase (EC 5.2.1.8)	2736.85	3147.38	2326.32	-0.436177	0.215636	-2.02275	0.0430989	0.26122
3-deoxy-manno-octulosonate cytidylyltransferase (EC 2.7.7.38)	427.041	504.238	349.845	-0.52889	0.261647	-2.02139	0.0432394	0.26122
Sortase A, LPXTG specific	185.361	228.085	142.637	-0.674521	0.333503	-2.02253	0.0431216	0.26122
3-dehydroquinate dehydratase I (EC 4.2.1.10)	110.53	76.4646	144.594	0.913685	0.452144	2.02078	0.0433023	0.26122
Universal stress protein A	71.9433	31.2718	112.615	1.84661	0.913988	2.02039	0.0433435	0.26122
Plasminogen activator inhibitor-1, protease inhibitor I04.020	23.4918	56.8607	37.5785	2.01556	0.997637	2.02034	0.0433485	0.26122
L,D-transpeptidase YcbB	17.6195	7.76011	27.4789	1.82764	0.903768	2.02224	0.0431516	0.26122
Putative amino-acid transport protein	13.2865	8.63014	17.9429	1.06659	0.527483	2.02203	0.0431731	0.26122
LSU ribosomal protein L10p (P0)	3640.96	4313.27	2968.65	-0.539158	0.26703	-2.01909	0.0434779	0.261676
YrdC/Sua5 family protein, required for threonylcarbamoyladenosine (t(6)A) formation in tRNA	791.46	577.178	1005.74	0.801912	0.397317	2.01832	0.0435582	0.261835
Ferric enterobactin uptake protein FepE	1.61185	6.37148	2.74117	2.30502	1.14237	2.01775	0.0436172	0.261865
Cytochrome c oxidase polypeptide II (EC 1.9.3.1)	256.985	139.825	374.146	1.42149	0.704826	2.0168	0.0437164	0.262137
Transport ATP-binding protein CydC	338.403	451.653	225.153	-1.00408	0.49804	-2.01606	0.0437937	0.262276
Hypothetical protein with distant similarity to Ribonuclease E inhibitor RraA (former MenG)	2.91925	1.38191	4.45658	1.71208	0.849839	2.0146	0.0439469	0.262601
Multidrug efflux transporter [USSDB2D]	1.34037	2.12015	0.560585	-1.90918	0.947713	-2.01451	0.0439561	0.262601
Fe-S OXIDOREDUCTASE (1.8.-.-) Wyeosine biosynthesis	11.3257	4.18238	18.4691	2.14304	1.06438	2.01342	0.0440705	0.262961
NADH peroxidase (EC 1.11.1.1)	15.2423	8.07001	146.863	1.47164	0.731125	2.01284	0.0441312	0.263
Rod shape-determining protein MreB	2363.05	2637.09	2906.79	-0.336565	0.167267	-2.01214	0.0442051	0.263106
NADH-ubiquinone oxidoreductase chain N (EC 1.6.5.3)	342.132	408.246	276.018	-0.565366	0.281333	-2.0096	0.0444739	0.263106
CRISPR-associated helicase Cas3	338.609	225.691	451.527	1.00097	0.49789	2.01042	0.0443872	0.263106
Alpha-N-acetylglucosaminidase (EC 3.2.1.50)	194.514	255.582	133.446	-0.938082	0.466722	-2.00994	0.044438	0.263106
diglucosyldiacylglycerol synthase (LTA membrane anchor synthesis)	108.888	71.2779	146.497	1.04235	0.518159	2.01164	0.044258	0.263106
Universal stress protein B	7.99699	2.20463	13.7893	2.64815	1.31742	2.0101	0.0444201	0.263106
Glycerol dehydratase reactivation factor large subunit	31.0988	40.7072	21.4904	-0.951711	0.474042	-2.00765	0.0446803	0.264005
Thiamine-monophosphate kinase (EC 2.7.4.16)	636.507	779.519	493.496	-0.659508	0.329033	-2.00438	0.0450288	0.264657
Branched-chain amino acid ABC transporter, amino acid-binding protein (TC 3.A.1.4.1)	632.686	496.592	768.779	0.630852	0.314786	2.00407	0.0450631	0.264657
Biotin carboxyl carrier protein of methylmalonyl-CoA decarboxylase	284.407	339.515	229.3	-0.566894	0.282786	-2.00467	0.0449979	0.264657
Fucose permease	260.959	349.092	172.825	-1.01402	0.50582	-2.0047	0.0449952	0.264657
benzoate dioxygenase, ferredoxin reductase component	1.37885	0.171396	2.5863	3.38134	1.68642	2.00504	0.0449585	0.264657
Methionine gamma-lyase (EC 4.4.1.11)	477.614	316.939	638.29	1.01123	0.506211	1.99765	0.0457543	0.266781
Microsomal dipeptidase (EC 3.4.13.19)	124.979	81.4139	168.545	1.05213	0.526432	1.99861	0.0456504	0.266781
Outer membrane protein SusE	57.8732	86.3829	29.3636	-1.56365	0.782632	-1.99793	0.0457238	0.266781
Phosphoenolpyruvate phosphomutase (EC 5.4.2.9)	55.6579	32.0028	79.313	1.30027	0.650861	1.99776	0.0457424	0.266781
galactosamine-containing minor teichoic acid biosynthesis protein	18.4037	127.064	7.09274	-2.04809	1.02525	-1.99765	0.0457543	0.266781
GTP-binding protein related to HflX	5.86228	3.50989	8.21468	1.27068	0.635978	1.99799	0.0457172	0.266781
tRNA-intron endonuclease (EC 3.1.27.9)	2.97178	1.0186	4.92497	2.22605	1.11466	1.99706	0.0458184	0.266834
2-methylcitrate synthase (EC 2.3.3.5)	1.21257	5.01014	2.12616	2.74208	1.37422	1.99536	0.0460034	0.267591
tRNA:m(5)U-54 MTase gid	475.748	328.528	622.968	0.924094	0.463324	1.99449	0.0460987	0.267792
4-keto-6-deoxy-N-Acetyl-D-hexosaminyl-(Lipid carrier) aminotransferase	251.521	184.708	318.335	0.784067	0.393344	1.99334	0.0462244	0.267792
Heterodisulfide reductase, cytochrome reductase subunit	191.491	122.042	260.94	1.09813	0.550984	1.99303	0.0462585	0.267792
type 1 fimbrae adaptor subunit FimF	1.53525	0.559572	2.51093	2.16708	1.08704	1.99356	0.0462007	0.267792
Transcription antitermination protein NusG	4133.6	4816.65	3450.55	-0.481435	0.241653	-1.99226	0.0463427	0.26796
Pectin degradation protein KdgF	165.701	221.518	109.883	-1.01514	0.509788	-1.9913	0.0464474	0.268246
Naphthoate synthase (EC 4.1.3.36)	148.749	186.257	111.241	-0.745317	0.374449	-1.99044	0.0465428	0.268478
Formylmethanofuran dehydrogenase (tungsten) subunit C (EC 1.2.99.5)	1.85	0.514546	3.18544	2.54067	1.27692	1.98968	0.0466259	0.268638
Flavohemoprotein (Hemoglobin-like protein) (Flavohemoglobin) (Nitric oxide dioxygenase) (EC 1.14.12.17)	454.282	226.547	682.017	1.59036	0.799718	1.98865	0.0467394	0.268973
2-keto-3-deoxy-D-arabino-heptulosonate-7-phosphate synthase I alpha (EC 2.5.1.54)	257.755	188.768	326.741	0.79296	0.399364	1.98556	0.0470826	0.270627
Predicted biotin repressor from TetR family	4.87945	2.44118	7.31772	1.55948	0.785745	1.98472	0.0471759	0.270843
(3R)-hydroxymyristoyl-[acyl carrier protein] dehydratase (EC 4.2.1.-)	789.29	961.113	617.467	-0.638792	0.322257	-1.98224	0.0474522	0.271467
Ethanolamine utilization polyhedral-body-like protein EutL	21.8694	13.8537	29.8852	1.1174	0.56352	1.98289	0.0473794	0.271467
Predicted P-loop ATPase fused to an acetyltransferase COG1444	8.98465	4.7712	13.1981	1.49079	0.752057	1.98228	0.0474481	0.271467
Transcriptional repressor of PutA and PutP	4.72119	26.5666	7.18114	1.66141	0.838657	1.98104	0.0475872	0.271919
Phosphopantothenoylcysteine synthetase (EC 6.3.2.5)	14.8202	5.17972	24.4606	2.236	1.1291	1.98033	0.047666	0.272049
Allophanate hydrolase (EC 3.5.1.54)	3.19931	1.68096	4.71766	1.4578	0.736367	1.97971	0.0477357	0.272127
[NiFe] hydrogenase metallocenter assembly protein HypC	33.9552	23.6153	44.2952	0.892965	0.451258	1.97883	0.0478349	0.272373
SgrR, sugar-phosphate stress, transcriptional activator of SgrS small RNA	4.01249	1.66573	6.35925	1.93967	0.98066	1.97793	0.047937	0.272634
TCP pilin signal peptidase, TcpA processing	1.32703	2.11384	0.540212	-2.1433	1.0839	-1.9774	0.0479964	0.272653
Substrate-specific component FolT of folate ECF transporter	72.3046	86.4318	58.1773	-0.581506	0.294473	-1.97473	0.0482986	0.27373
Lactate 2-monooxygenase (EC 1.13.12.4)	2.60216	0.974034	4.23029	2.15309	1.09005	1.97521	0.0482442	0.27373
Glutathione biosynthesis bifunctional protein gshF (EC 6.3.2.2)(EC 6.3.2.3)	11.6752	5.85639	56.1726	1.57828	0.799844	1.97324	0.0484682	0.274371
Pseudouridine kinase (EC 2.7.1.83)	62.5466	39.5456	85.5475	1.11317	0.564475	1.97205	0.0486034	0.274816
Glycine dehydrogenase [decarboxylating] (glycine cleavage system P2 protein) (EC 1.4.4.2)	542.278	352.469	732.086	1.05533	0.535464	1.97088	0.0487379	0.275256
3-keto-5-aminohexanoate cleavage enzyme	259.13	158.993	359.267	1.17759	0.597872	1.96963	0.0488802	0.275521
GDP-mannose mannosyl hydrolase (EC 3.6.1.-)	7.46738	3.19534	11.7394	1.86955	0.949343	1.96931	0.0489175	0.275521
GftB: Glycosyl transferase, family 8	3.47546	4.29778	53.2852	1.53345	0.778804	1.96898	0.0489551	0.275521
Conjugative transposon protein TraO	21.104	12.783	29.425	1.20936	0.615285	1.96552	0.0493537	0.276802
Flagellar transcriptional activator FlhD	2.45234	0.749852	4.15482	2.50695	1.27542	1.96559	0.0493462	0.276802
Nitrogenase vanadium-cofactor synthesis protein VnfN	2.09469	0.368691	3.82068	3.13847	1.59652	1.96581	0.0493204	0.276802
S-adenosylmethionine decarboxylase proenzyme (EC 4.1.1.50), prokaryotic class 1B	7.48587	12.2689	2.70288	-2.17933	1.11022	-1.96296	0.0496506	0.278147
Formate efflux transporter (TC 2.A.44 family)	85.4487	100.169	70.7285	-0.497556	0.25356	-1.96228	0.0497298	0.278269
Transcription regulator [contains diacylglycerol kinase catalytic domain]	593.185	474.993	711.377	0.583588	0.297599	1.96099	0.0498804	0.278448
Transmembrane component of general energizing module of ECF transporters	285.015	214.138	355.892	0.734637	0.374601	1.96112	0.049865	0.278448
Integron integrase IntI4	15.5965	21.0592	10.1337	-1.07483	0.548233	-1.96053	0.0499337	0.278448
Sorbitol-6-phosphate 2-dehydrogenase (EC 1.1.1.140)	33.4051	19.1238	47.6864	1.3256	0.676656	1.95905	0.0501069	0.278773
Transcriptional activator of maltose regulon, MalT	26.4137	14.0536	38.7739	1.46562	0.748092	1.95914	0.0500964	0.278773
Butyrate-acetoacetate CoA-transferase subunit B (EC 2.8.3.9)	356.057	196.347	515.767	1.39402	0.712229	1.95727	0.0503163	0.279021
Flagellar biosynthesis protein FliR	50.7695	70.3183	31.2206	-1.17156	0.598767	-1.95662	0.0503922	0.279021
L-Cystine ABC transporter, ATP-binding protein TcyC	25.7559	16.9128	34.599	1.01754	0.520112	1.9564	0.0504186	0.279021
Copper sensory histidine kinase CusS	25.6041	38.1231	13.085	-1.52499	0.779059	-1.95747	0.0502922	0.279021
Acetyl xylan esterase (EC 3.1.1.41)	3.79423	5.53971	2.04876	-1.53252	0.783603	-1.95574	0.050496	0.279021
YjbG polysaccharide synthesis-related protein	1.43418	0.321216	2.54715	3.06523	1.56694	1.95618	0.0504435	0.279021
Substrate-specific component RibU of riboflavin ECF transporter	280.164	198.383	361.945	0.868596	0.444258	1.95516	0.0505641	0.279079
Sulfate permease	395.818	482.73	308.906	-0.645157	0.330074	-1.95458	0.0506325	0.27914
5-methyltetrahydrofolate--homocysteine methyltransferase (EC 2.1.1.13)	1726.41	2074.83	1377.98	-0.590679	0.302784	-1.95082	0.0510779	0.279374
predicted xylose isomerase	547.966	701.703	394.229	-0.831161	0.425921	-1.95144	0.0510044	0.279374
Glutathionylspermidine synthase (EC 6.3.1.8)	20.8837	10.1514	31.616	1.63538	0.838156	1.95117	0.0510372	0.279374
Osmotically activated L-carnitine/choline ABC transporter, permease protein OpuCB	12.9833	6.94958	19.0171	1.46509	0.751	1.95085	0.0510748	0.279374
Various polyols ABC transporter, periplasmic substrate-binding protein	12.662	17.5238	7.80024	-1.18937	0.609157	-1.95249	0.0508805	0.279374
Penicillin-binding protein AmpH	4.19415	1.83664	6.55166	1.86813	0.956559	1.95297	0.0508235	0.279374
Peptidase M23B precursor	3.84751	5.71919	1.97582	-1.5762	0.807837	-1.95114	0.0510403	0.279374
Predicted N6-adenine-specific RNA methylase containing THUMP domain	2.6714	3.9674	1.3754	-1.58549	0.812946	-1.9503	0.0511408	0.279374
Na(+) H(+) antiporter subunit D	1.66254	0.613032	2.71205	2.14681	1.10101	1.94986	0.0511926	0.279374
F420-dependent N(5),N(10)-methylenetetrahydromethanopterin reductase (EC 1.5.99.11)	1069.63	160.113	1979.16	3.62767	1.8637	1.94648	0.0515965	0.279721
FIG000859: hypothetical protein	1063.48	1252.23	874.73	-0.517866	0.266385	-1.94405	0.0518898	0.279721
Predicted alpha-L-rhamnosidase	126.57	160.986	92.1552	-0.803061	0.412456	-1.94702	0.0515323	0.279721
Phospholipid-lipopolysaccharide ABC transporter	91.8716	111.34	250.059	-0.620395	0.319029	-1.94463	0.051819	0.279721
LSU ribosomal protein L10Ae (L1p)	59.6499	17.0354	102.264	2.58408	1.32899	1.94439	0.051848	0.279721
Gamma-glutamyltranspeptidase (EC 2.3.2.2)	54.1358	41.7841	145.147	0.685986	0.352536	1.94586	0.0516713	0.279721
Sensory histidine kinase QseC	32.0597	42.1601	21.9593	-0.935393	0.480749	-1.9457	0.0516909	0.279721
CRISPR-associated negative autoregulator	14.3051	56.4032	22.974	2.0139	1.0344	1.94693	0.0515436	0.279721
Ethanolamine utilization protein EutQ	14.082	8.81777	19.3463	1.15049	0.590948	1.94686	0.0515515	0.279721
Transcriptional activator RamA	2.82993	1.42813	4.23172	1.55751	0.800757	1.94505	0.0517688	0.279721
Hypothetical protein in predicted poly-gamma-glutamate synthase operon	1.37242	0.552036	2.19281	1.89406	0.97424	1.94414	0.0518783	0.279721
Cadmium-transporting ATPase (EC 3.6.3.3)	239.53	176.401	302.659	0.780973	0.40255	1.94007	0.0523716	0.282005
TRAP-type uncharacterized transport system, fused permease component	59.8072	45.5978	74.0165	0.702872	0.362637	1.93823	0.0525956	0.282898
Polysaccharide biosynthesis glycosyl transferase CpsO	24.6107	13.0177	36.2036	1.48598	0.767719	1.93558	0.0529197	0.284326
Succinyl-CoA:3-ketoacid-coenzyme A transferase subunit B (EC 2.8.3.5)	47.1566	29.3093	65.0039	1.15721	0.598598	1.93321	0.0532106	0.285511
Sensory histidine kinase in two-component regulatory system with RstA	15.525	11.0231	20.0269	0.875932	0.453187	1.93283	0.0532577	0.285511
Chaperone-modulator protein CbpM	12.9765	4.66075	21.2924	2.19368	1.13534	1.93217	0.0533382	0.285627
Triosephosphate isomerase (EC 5.3.1.1)	3496.66	4072.71	2920.6	-0.479737	0.248601	-1.92974	0.0536385	0.286288
TTE0858 replicon stabilization protein (antitoxin to TTE0859)	14.5939	19.737	9.45073	-1.10891	0.574579	-1.92996	0.0536118	0.286288
Uncharacterized protein YadU in stf fimbrial cluster	2.88243	0.865092	4.89978	2.49535	1.2926	1.93049	0.0535461	0.286288
Ferredoxin, 2Fe-2S	16.0343	23.0183	9.05038	-1.34883	0.699224	-1.92903	0.0537269	0.286445
Signal recognition particle receptor protein FtsY (=alpha subunit) (TC 3.A.5.1.1)	1324.99	1073.76	1576.23	0.554107	0.287381	1.92813	0.0538389	0.286582
Inorganic pyrophosphatase (EC 3.6.1.1)	254.725	189.046	320.403	0.763759	0.396378	1.92685	0.0539989	0.286582
Similar to carbon monoxide dehydrogenase CooS subunit	31.3405	22.0415	40.6395	0.881243	0.457107	1.92787	0.0538713	0.286582
Glutamate--cysteine ligase (EC 6.3.2.2)	24.5088	10.9328	38.0849	1.80111	0.934935	1.92645	0.0540476	0.286582
SSU ribosomal protein S29e (S14p)	9.9436	45.6823	15.0742	1.64514	0.8537	1.92707	0.0539705	0.286582
tRNA pseudouridine 13 synthase (EC 4.2.1.-)	13.6664	6.57055	20.7622	1.65305	0.858646	1.92518	0.0542064	0.286798
Acetoin (diacetyl) reductase (EC 1.1.1.5)	11.1489	5.31889	124.603	1.67733	0.871092	1.92554	0.0541614	0.286798
Two-component response regulator colocalized with HrtAB transporter	664.777	537.359	792.194	0.560161	0.291112	1.92421	0.0543286	0.287132
FIG009886: phosphoesterase	48.8097	38.0107	137.165	0.656466	0.342181	1.91847	0.0550509	0.290212
Phage integrase	25.8047	17.4402	34.1692	0.977068	0.509638	1.91718	0.0552153	0.290212
Functional role page for Chaperone protein TorD	8.06123	3.56186	12.5606	1.82445	0.951844	1.91675	0.0552699	0.290212
Phage endonuclease	5.68715	9.38056	1.99373	-2.19077	1.14256	-1.91742	0.0551848	0.290212
Xylose oligosaccharides ABC transporter, ATP-binding protein 2	2.95269	4.88917	1.01621	-2.22345	1.15974	-1.91719	0.0552135	0.290212
glutamine synthetase family protein	1.49134	0.375985	2.6067	2.86522	1.49414	1.91764	0.0551573	0.290212
RecD-like DNA helicase YrrC	744.271	630.454	858.087	0.445985	0.232804	1.91571	0.055402	0.290591
Late competence protein ComC, processing protease	37.384	51.5897	23.1783	-1.14863	0.600224	-1.91367	0.0556627	0.291644
Glutathione S-transferase (EC 2.5.1.18)	12.3953	4.86968	19.921	2.03326	1.0628	1.91311	0.0557334	0.291699
Penicillin-binding protein DacC	62.3962	37.0321	87.7603	1.24951	0.653481	1.91208	0.0558653	0.292075
Pyruvate formate-lyase activating enzyme (EC 1.97.1.4)	1305.65	1537.73	1073.58	-0.518645	0.271444	-1.91069	0.0560448	0.292384
Thiamin biosynthesis protein ThiC	526.85	629.288	424.412	-0.569877	0.298208	-1.911	0.0560044	0.292384
Alkyl hydroperoxide reductase protein C (EC 1.6.4.-)	6101.56	8154.01	4049.11	-1.00989	0.529209	-1.90831	0.0563511	0.292548
Ferredoxin reductase	42.4865	122.308	32.5895	-0.694966	0.364218	-1.90811	0.0563774	0.292548
Hydrogenase-4 component D (EC 1.-.-.-)	12.6857	18.6279	6.74356	-1.45547	0.762508	-1.90879	0.0562893	0.292548
DNA repair and recombination protein RadA	9.38274	3.18668	15.5788	2.28613	1.19707	1.90977	0.0561626	0.292548
MltA-interacting protein MipA	3.11137	6.74514	5.25949	2.4853	1.30224	1.90848	0.0563288	0.292548
N5-methyltetrahydromethanopterin:coenzyme M methyltransferase subunit C (EC 2.1.1.86)	53.1108	14.0318	92.1899	2.71475	1.4233	1.90736	0.0564738	0.292736
Malonyl CoA-acyl carrier protein transacylase (EC 2.3.1.39)	821.797	964.12	679.475	-0.505535	0.265602	-1.90336	0.0569941	0.292817
NAD-dependent formate dehydrogenase gamma subunit	66.0454	47.7155	84.3753	0.82663	0.434159	1.90398	0.0569129	0.292817
Formylmethanofuran dehydrogenase subunit A (EC 1.2.99.5)	48.504	14.6484	82.3595	2.48913	1.30545	1.90673	0.0565557	0.292817
Methyl coenzyme M reductase operon protein D	37.2546	10.1163	64.393	2.66954	1.40247	1.90346	0.0569805	0.292817
Autoinducer 2 (AI-2) kinase LsrK (EC 2.7.1.-)	31.5457	23.7725	39.3188	0.720839	0.378716	1.90337	0.0569917	0.292817
3-oxoadipate CoA-transferase subunit A (EC 2.8.3.6)	22.8581	17.3211	28.3952	0.739138	0.388451	1.90279	0.0570685	0.292817
Putative RNA-binding protein COG1094	7.18442	1.17779	13.191	3.50384	1.84095	1.90328	0.0570037	0.292817
Nitrite transporter NirC	3.65118	5.41687	1.88549	-1.46114	0.767967	-1.9026	0.0570924	0.292817
Candidate zinc-binding lipoprotein ZinT	3.58229	2.01646	11.5946	1.34747	0.708133	1.90285	0.0570602	0.292817
DNA-binding protein stpA	3.55781	1.3087	46.9913	2.07873	1.09104	1.90527	0.0567444	0.292817
NAD-dependent glyceraldehyde-3-phosphate dehydrogenase (EC 1.2.1.12)	21135.4	25640.9	16629.9	-0.624661	0.328409	-1.90208	0.0571606	0.292857
Eukaryotic translation initiation factor 6	20.2846	8.16325	32.406	1.98762	1.04743	1.89762	0.0577463	0.295546
Glycosyltransferase SypP	1.46531	0.585212	2.34541	2.11985	1.11797	1.89615	0.0579398	0.296225
2-octaprenyl-6-methoxyphenol hydroxylase (EC 1.14.13.-)	12.1143	4.76519	19.4633	2.02423	1.06785	1.89561	0.0580121	0.296282
Adenosylcobinamide-phosphate guanylyltransferase (EC 2.7.7.62)	209.637	153.261	266.012	0.797266	0.420823	1.89454	0.0581534	0.296693
Per-activated serine protease autotransporter enterotoxin EspC	6.91489	30.0284	28.879	1.92059	1.01467	1.89282	0.0583813	0.297542
Fe-S-cluster-containing hydrogenase components 2	3.94509	5.53563	2.35454	-1.31729	0.696351	-1.8917	0.0585311	0.297993
Mgl repressor and galactose ultrainduction factor GalS, HTH-type transcriptional regulator	5.55943	9.08506	2.0338	-2.13315	1.12818	-1.89079	0.0586529	0.298301
Arginine/agmatine antiporter	27.5379	44.3635	10.7123	-2.06597	1.09347	-1.88937	0.0588418	0.298949
Alpha-1,4-N-acetylgalactosamine transferase PglH (EC 2.4.1.-)	24.377	14.7834	33.9706	1.19601	0.633605	1.88762	0.059077	0.29983
Ribosomal-protein-S18p-alanine acetyltransferase (EC 2.3.1.-)	162.257	124.86	199.653	0.680495	0.360658	1.88681	0.0591852	0.300065
POTASSIUM/PROTON ANTIPORTER ROSB	906.355	1188.38	624.333	-0.928918	0.493533	-1.88218	0.0598114	0.30045
Guanine deaminase (EC 3.5.4.3)	812.27	613.146	1011.39	0.722482	0.383909	1.88191	0.0598485	0.30045
Histidine ABC transporter, ATP-binding protein HisP (TC 3.A.1.3.1)	114.53	93.6899	135.37	0.52956	0.281109	1.88383	0.0595882	0.30045
FIG004454: RNA binding protein	98.7612	79.5817	117.941	0.571478	0.303505	1.88293	0.0597099	0.30045
Copper chaperone	16.7236	11.6897	41.0183	0.909204	0.482632	1.88384	0.059586	0.30045
Adenylate/guanylate cyclase (EC 4.6.1.2)	11.724	15.491	7.95705	-0.956317	0.507663	-1.88376	0.059597	0.30045
Exosome complex exonuclease 1	7.01273	2.48347	11.542	2.2093	1.17193	1.88518	0.0594058	0.30045
PTS system, galactose-specific IIB component (EC 2.7.1.69)	3.80179	1.18103	6.42255	2.45348	1.30286	1.88314	0.0596811	0.30045
Selenophosphate-dependent tRNA 2-selenouridine synthase	3.32747	1.2549	5.40005	2.17955	1.15731	1.8833	0.0596599	0.30045
Drug/metabolite transporter (DMT) superfamily protein	3.15046	1.10609	5.19482	2.30215	1.22345	1.88168	0.0598796	0.30045
Putative cytoplasmic protein ,probably associated with Glutathione-regulated potassium-efflux	1.33739	0.369881	2.30491	2.67085	1.42037	1.88039	0.0600549	0.301018
Altronate oxidoreductase (EC 1.1.1.58)	646.908	835.917	457.898	-0.869243	0.46384	-1.87401	0.0609285	0.304784
ABC-type nitrate/sulfonate/bicarbonate transport systems, periplasmic components	138.76	109.221	168.299	0.623917	0.332935	1.87399	0.0609317	0.304784
Predicted PTS system, galactosamine-specific IIB component (EC 2.7.1.69)	2.04056	0.152545	3.92859	3.97357	2.12093	1.8735	0.0609988	0.304806
Electron transport complex protein RnfG	284.983	341.781	228.184	-0.583986	0.31209	-1.87121	0.061316	0.305237
Outer membrane protein SusF	254.482	356.853	152.111	-1.23132	0.658492	-1.86991	0.0614959	0.305237
Formate dehydrogenase alpha subunit (EC 1.2.1.2)	153.087	42.7759	263.399	2.62183	1.40226	1.86971	0.0615243	0.305237
Ribosomal small subunit pseudouridine synthase A (EC 4.2.1.70)	124.794	101.52	148.068	0.544197	0.291061	1.8697	0.061525	0.305237
Fructose-1,6-bisphosphatase, type V, archaeal (EC 3.1.3.11)	90.5604	18.6128	162.508	3.12564	1.6709	1.87064	0.0613955	0.305237
ATP-binding protein p271	2.23443	0.955159	3.51369	2.04222	1.09202	1.87013	0.0614663	0.305237
internalin, putative (LPXTG motif)	2.23081	0.888901	10.8053	1.95076	1.04295	1.87042	0.0614254	0.305237
Ferrous iron transport protein B	1162.05	1375.13	948.967	-0.534525	0.286673	-1.86458	0.06224	0.308058
TPR domain protein, putative component of TonB system	215.076	249.503	180.649	-0.468798	0.251478	-1.86417	0.0622975	0.308058
Cyn operon transcriptional activator	36.9449	48.5861	25.3037	-0.935064	0.501814	-1.86337	0.0624108	0.308058
Methyl coenzyme M reductase II beta subunit (EC 2.8.4.1)	11.5678	3.20672	19.9289	2.64012	1.41569	1.86491	0.0621947	0.308058
FIG002208: Acetyltransferase (EC 2.3.1.-)	9.92903	4.25009	15.608	1.86862	1.00278	1.86344	0.062401	0.308058
Glucuronide permease	25.1671	37.6923	12.6419	-1.59173	0.854446	-1.86288	0.0624787	0.30808
Transcriptional repressor, BlaI/MecI family	211.664	152.073	271.254	0.834481	0.448762	1.85952	0.0629536	0.310107
V-type ATP synthase subunit H (EC 3.6.3.14)	12.9291	4.22424	21.6339	2.3526	1.26629	1.85788	0.0631864	0.310752
[Acyl-carrier-protein] malonyl transferase of FASI (EC 2.3.1.39)	11.006	22.1842	41.7361	-0.908474	0.489033	-1.85769	0.0632124	0.310752
type 1 fimbriae regulatory protein FimE	1.63819	0.609443	2.66694	1.99286	1.07326	1.85683	0.0633357	0.311043
L-fuculose phosphate aldolase (EC 4.1.2.17)	84.6433	116.113	53.1734	-1.1314	0.610036	-1.85464	0.0636471	0.311313
Formylmethanofuran dehydrogenase (molybdenum) subunit C (EC 1.2.99.5)	6.3614	2.03941	10.6834	2.36763	1.27627	1.85512	0.0635787	0.311313
Predicted sugar ABC transport system, permease protein YphD	1.6279	0.669651	2.58615	1.95881	1.05575	1.85537	0.0635437	0.311313
Glycosyl transferase ,group 2 family, anthrose biosynthesis	1.39466	0.442846	2.34647	2.2795	1.22895	1.85484	0.0636195	0.311313
Two-component response regulator SA14-24	413.694	272.186	555.201	1.02924	0.555545	1.85267	0.0639291	0.31175
Membrane transporter HdeD, H-NS repressed	11.1574	3.92029	18.3944	2.24163	1.20979	1.85291	0.0638949	0.31175
Additional substrate-specific component NikN of nickel ECF transporter	2.07797	0.653242	3.50269	2.38065	1.2844	1.85351	0.0638088	0.31175
Propanediol utilization polyhedral body protein PduB	34.3245	44.4529	24.1961	-0.902404	0.487478	-1.85117	0.0641453	0.312338
Arginine ABC transporter, permease protein ArtM	3.68391	8.7452	5.68937	1.72285	0.930795	1.85094	0.0641781	0.312338
Transketolase, C-terminal section (EC 2.2.1.1)	1323.45	921.267	1725.63	0.905604	0.489655	1.84947	0.0643895	0.313053
Transposase OrfAB, subunit B	37.8592	22.7437	52.9746	1.21655	0.65806	1.84869	0.0645029	0.313291
YbbL ABC transporter ATP-binding protein	114.706	75.6731	153.74	1.02126	0.552818	1.84737	0.0646933	0.313762
LSU ribosomal protein L37e	28.4197	45.3738	45.3392	1.97958	1.07197	1.84668	0.0647938	0.313762
PTS system, fructose-specific IIA component (EC 2.7.1.69)	1.92611	2.85936	0.992868	-1.68495	0.912257	-1.84701	0.0647452	0.313762
CoB--CoM-reducing hydrogenase (Cys) beta subunit	271.314	50.3299	492.298	3.28942	1.78289	1.84499	0.065039	0.314041
Transcriptional regulator of the arabinose operon in Shewanella, GntR family	2.37873	0.598698	4.15876	2.75427	1.49288	1.84495	0.0650454	0.314041
Glutamate N-acetyltransferase (EC 2.3.1.35)	1.87642	0.536393	3.21645	2.37627	1.28783	1.84518	0.0650113	0.314041
ChlI component of cobalt chelatase involved in B12 biosynthesis	5.59653	7.87325	3.3198	-1.29319	0.701146	-1.84439	0.0651261	0.314118
Lactate-responsive regulator LldR in Firmicutes, GntR family	18.0575	13.5671	22.5478	0.742278	0.402691	1.84329	0.0652862	0.314579
Major cell-binding factor precursor PebA	2.78348	1.28326	4.28369	1.76622	0.958726	1.84226	0.0654375	0.314995
Deoxyribonuclease TatD	10.4642	5.83456	15.0939	1.37498	0.746624	1.84159	0.0655346	0.31515
Triphosphoribosyl-dephospho-CoA synthetase	2.08406	0.45999	3.70813	2.87689	1.56401	1.83944	0.065851	0.316358
Beta-galactosidase small subunit (EC 3.2.1.23)	8.10447	11.1038	5.10513	-1.1215	0.610535	-1.83692	0.0662217	0.317825
RNA polymerase sigma factor for flagellar operon	65.1803	89.3912	40.9694	-1.12363	0.611869	-1.83639	0.0663001	0.317887
unknown protein encoded within prophage CP-933V	1.57011	0.472036	2.66818	2.461	1.341	1.8352	0.066476	0.318416
YciO family	298.92	186.068	411.773	1.14602	0.625259	1.83287	0.0668212	0.319754
Hexuronate transporter	429.392	556.386	302.399	-0.88033	0.481019	-1.83014	0.0672296	0.321392
Two-component sensor kinase SA14-24	94.9711	73.9574	216.562	0.652601	0.356854	1.82876	0.0674354	0.322059
Phage minor tail protein	47.2096	27.6074	66.8118	1.28119	0.700819	1.82814	0.067529	0.322189
Twin-arginine translocation protein TatC	656.78	796.107	517.454	-0.622722	0.340787	-1.82731	0.0676537	0.322467
Alpha-2-macroglobulin	247.323	148.402	346.245	1.22192	0.669031	1.8264	0.0677905	0.322802
Hexose phosphate uptake regulatory protein UhpC	39.3616	54.2079	24.5153	-1.14627	0.628212	-1.82466	0.0680528	0.323734
Possible alpha/beta hydrolase superfamily, slr1916 homolog	12.1476	7.69222	16.603	1.12125	0.614673	1.82414	0.0681303	0.323786
Predicted adenosylcobinamide-phosphate guanylyltransferase CobY (EC 2.7.7.62)	9.29827	3.3405	15.256	2.18061	1.19591	1.82339	0.0682445	0.32382
Galactose-6-phosphate isomerase, LacB subunit (EC 5.3.1.26)	7.26708	3.63666	61.2112	1.58455	0.869096	1.82321	0.0682709	0.32382
Branched-chain amino acid transport ATP-binding protein LivG (TC 3.A.1.4.1)	358.483	291.465	425.501	0.547547	0.300754	1.82058	0.0686706	0.324765
Dipeptidyl peptidase IV in 4-hydroxyproline catabolic gene cluster	107.109	142.245	71.9729	-0.987411	0.542267	-1.8209	0.0686227	0.324765
LysR family transcriptional regulator near succinyl-CoA:3-ketoacid-coenzyme A transferase	1.63731	0.474004	2.80062	2.43323	1.33597	1.82131	0.0685593	0.324765
Glycerol dehydrogenase (EC 1.1.1.6)	203.012	159.169	246.856	0.633394	0.348176	1.81918	0.0688842	0.325458
Heptaprenyl diphosphate synthase component I (EC 2.5.1.30)	98.8263	77.3285	120.324	0.638707	0.351185	1.81872	0.0689548	0.325475
CoB--CoM-reducing hydrogenase (Cys) alpha subunit	125.167	26.5337	223.801	3.07596	1.69184	1.81811	0.0690467	0.325592
Galactosamine-6-phosphate isomerase (EC 5.3.1.-)	377.426	526.921	227.93	-1.20937	0.6659	-1.81614	0.0693492	0.326292
COG2740: Predicted nucleic-acid-binding protein implicated in transcription termination	203.971	165.272	514.749	0.55659	0.306807	1.81414	0.0696564	0.326292
Energy-conserving hydrogenase (ferredoxin), subunit A	21.5817	14.7259	28.4375	0.969548	0.534457	1.81408	0.0696654	0.326292
Phage capsid protein	15.1165	22.0778	65.1794	-1.40711	0.774611	-1.81653	0.0692889	0.326292
Indigoidine synthase A-like protein, uncharacterized enzyme involved in pigment biosynthesis	14.5665	8.82462	20.3084	1.2111	0.667402	1.81465	0.0695783	0.326292
Glutamyl-tRNA(Gln) amidotransferase transferase subunit (EC 6.3.5.7)	10.82	3.96612	17.674	2.13983	1.17902	1.81492	0.0695366	0.326292
Alpha-glucoside transport system permease protein AglG	8.17416	5.76189	10.5864	0.93	0.512288	1.81538	0.0694648	0.326292
Ribonuclease E inhibitor RraB	7.25083	3.25705	11.2446	1.80465	0.995199	1.81335	0.0697775	0.326502
NADPH dependent preQ0 reductase	107.745	132.347	83.1432	-0.673167	0.371408	-1.81247	0.0699135	0.326824
Phosphopantothenate synthetase, archaeal	4.8325	1.79677	7.86822	2.09702	1.1588	1.80965	0.0703507	0.328551
Chaperonin (heat shock protein 33)	364.136	269.848	458.424	0.765901	0.423498	1.80851	0.0705269	0.328742
Osmotically activated L-carnitine/choline ABC transporter, substrate-binding protein OpuCC	2.21596	0.973248	3.45866	1.8458	1.02046	1.8088	0.0704827	0.328742
Hcp transcriptional regulator HcpR (Crp/Fnr family)	884.418	628.727	1140.11	0.858446	0.475027	1.80715	0.0707388	0.329098
Phage tail fiber protein	254.195	343.957	164.433	-1.06489	0.589183	-1.80741	0.0706987	0.329098
4-deoxy-L-threo-5-hexosulose-uronate ketol-isomerase (EC 5.3.1.17)	627.103	758.189	496.017	-0.613738	0.339802	-1.80616	0.0708929	0.329437
DNA polymerase sliding clamp protein PCNA	51.0094	14.9108	87.108	2.54572	1.40973	1.80582	0.0709472	0.329437
Oligopeptide transport ATP-binding protein OppD (TC 3.A.1.5.1)	2855.17	1917.9	3792.44	0.983717	0.54539	1.80369	0.0712792	0.33045
UDP-3-O-[3-hydroxymyristoyl] N-acetylglucosamine deacetylase (EC 3.5.1.-)	301.866	178.507	425.226	1.25152	0.693919	1.80355	0.0713015	0.33045
Glycosyl transferase, group 1	263.591	195.224	331.959	0.767732	0.42601	1.80214	0.0715226	0.331159
3,4-dihydroxy-2-butanone 4-phosphate synthase	59.9234	36.7998	83.047	1.17574	0.653234	1.79988	0.07188	0.332496
COG2106 Methylase	290.873	62.393	519.354	3.05693	1.69968	1.79853	0.0720934	0.332533
Kup system potassium uptake protein	84.0991	49.3766	118.822	1.26968	0.70575	1.79905	0.0720109	0.332533
6-phospho-beta-galactosidase (EC 3.2.1.85)	21.6788	9.4456	112.684	1.82655	1.01544	1.79877	0.0720544	0.332533
CTP-dependent archaeal riboflavin kinase	2.51328	0.637469	4.38908	2.72447	1.51587	1.7973	0.0722881	0.333115
PTS system, beta-glucoside-specific IIA component (EC 2.7.1.69)	138.108	172.62	103.596	-0.736158	0.409807	-1.79635	0.0724386	0.33345
Putative transcriptional regulator of unknown carbohydrate utilization cluster, GntR family	1.48093	0.327133	2.63473	2.90083	1.61518	1.79598	0.072498	0.33345
L-lysine aminomutase regulator	8.33301	10.8039	5.8621	-0.863403	0.480943	-1.79523	0.0726168	0.33368
Potassium uptake protein, integral membrane component, KtrA	368.661	287.933	449.389	0.642456	0.358065	1.79425	0.072774	0.334086
Cytochrome O ubiquinol oxidase subunit IV (EC 1.10.3.-)	3.13551	7.74205	5.38157	2.55287	1.4232	1.79376	0.072852	0.334129
Putative formate dehydrogenase oxidoreductase protein	1.9427	0.854736	3.03066	1.74443	0.973032	1.79278	0.0730089	0.334532
L-beta-lysine 5,6-aminomutase beta subunit (EC 5.4.3.3)	192.071	115.087	269.054	1.22707	0.685438	1.7902	0.073422	0.335476
corresponds to STY3070 from Accession AL513382: Salmonella typhi CT18	44.6568	58.7339	79.0056	-0.936959	0.523298	-1.79049	0.0733756	0.335476
Menaquinone via futalosine step 3	17.3546	24.6901	10.019	-1.29419	0.722628	-1.79095	0.0733009	0.335476
Integral membrane protein YggT, involved in response to extracytoplasmic stress (osmotic shock)	12.4146	19.3668	17.3797	1.22996	0.687374	1.78936	0.0735576	0.335779
LSU ribosomal protein L20p	3014.42	3501.26	2527.57	-0.47042	0.263149	-1.78765	0.0738318	0.336083
Digeranylgeranylglycerophospholipid reductase	22.0475	7.29289	36.8021	2.3332	1.30508	1.78778	0.0738117	0.336083
Predicted nucleotidyltransferases	2.83749	1.16453	4.51046	1.91044	1.06853	1.78792	0.0737886	0.336083
COG1821 family protein	3.28876	0.897871	5.67964	2.6248	1.46887	1.78695	0.0739452	0.336285
ABC transporter, predicted N-acetylneuraminate-binding protein	3161.69	4059.04	2264.34	-0.842134	0.471644	-1.78553	0.0741753	0.336386
SSU ribosomal protein S3Ae	41.463	12.5018	70.4242	2.49316	1.39599	1.78594	0.0741087	0.336386
Two-component sensor histidine kinase PfeS, enterobactin	1.5428	2.37797	2.89756	3.51619	1.96899	1.78579	0.0741335	0.336386
DNA repair protein RecN	1097.92	1231.05	1574.59	-0.3509	0.196908	-1.78205	0.0747403	0.337471
D-proline reductase, 45 kDa subunit (EC 1.21.4.1)	230.503	156.912	304.093	0.954704	0.53538	1.78323	0.0745491	0.337471
Phosphoribosylaminoimidazolecarboxamide formyltransferase [alternate form]	38.6023	11.9128	65.2919	2.4523	1.3759	1.78232	0.0746963	0.337471
Two-component sensor kinase YvcQ	22.7912	14.6334	30.949	1.06926	0.599889	1.78244	0.0746777	0.337471
Replication factor C large subunit	8.27966	3.36153	13.1978	1.97571	1.10875	1.78192	0.0747618	0.337471
Ribosomal protein L11 methyltransferase (EC 2.1.1.-)	764.442	670.052	858.832	0.358896	0.201595	1.78028	0.0750303	0.338368
Lysyl-tRNA synthetase (class II) (EC 6.1.1.6)	2603.38	2197.86	3008.9	0.453244	0.254748	1.77919	0.0752094	0.338547
Alpha-mannosidase (EC 3.2.1.24)	280.642	341.575	219.708	-0.637988	0.358545	-1.77938	0.0751778	0.338547
3-oxoacyl-[ACP] synthase (EC 2.3.1.41) FabV like	3.59997	5.68824	1.5117	-1.86651	1.05002	-1.77761	0.0754686	0.339399
Molybdate-binding domain of ModE	48.8124	33.3237	175.306	0.939202	0.529093	1.77512	0.0758787	0.340928
Flagellar hook protein FlgE	126.669	169.546	83.7916	-1.02058	0.575493	-1.7734	0.0761625	0.341887
Trans-2,cis-3-Decenoyl-ACP isomerase	2.45519	0.911845	25.9322	2.13625	1.20494	1.77291	0.0762437	0.341935
Tetracycline resistance protein TetO	12.2451	7.17848	17.3117	1.23797	0.698847	1.77145	0.0764862	0.342459
LSU ribosomal protein L27Ae (L15p)	10.5642	4.22728	16.9012	1.98973	1.12328	1.77136	0.0765016	0.342459
ABC transporter involved in cytochrome c biogenesis, CcmB subunit	8.59387	11.9989	5.18888	-1.22848	0.693767	-1.77073	0.0766049	0.342606
Pyridoxal kinase (EC 2.7.1.35)	604.444	501.56	707.328	0.49559	0.280455	1.76709	0.0772127	0.345006
FIG001960: FtsZ-interacting protein related to cell division	848.2	523.106	1173.29	1.16531	0.660027	1.76555	0.0774718	0.345846
Insertion element IS1 protein insB	8.29295	4.51131	12.0746	1.42165	0.805621	1.76466	0.0776201	0.345976
Extracellular alpha-amylase precursor	1.65759	2.53343	0.781753	-2.08194	1.17989	-1.76453	0.0776434	0.345976
Ammonium transporter	239.78	284.164	195.397	-0.542696	0.307756	-1.7634	0.0778333	0.346187
PTS system, mannose-specific IIB component (EC 2.7.1.69)	182.134	122.7	241.569	0.977422	0.554151	1.76382	0.0777626	0.346187
Polymyxin resistance protein ArnA_FT, UDP-4-amino-4-deoxy-L-arabinose formylase (EC 2.1.2.-)	41.7589	64.9778	18.5399	-1.80546	1.02412	-1.76293	0.0779117	0.346219
Nitrite-sensitive transcriptional repressor NsrR	27.9991	15.9692	40.029	1.32859	0.753872	1.76236	0.0780089	0.346334
1,3-propanediol dehydrogenase (EC 1.1.1.202)	2.72766	0.665417	11.2364	2.81237	1.59687	1.76118	0.078208	0.346584
Blue copper oxidase CueO precursor	2.08382	5.50754	3.05006	1.51997	0.862986	1.76129	0.0781885	0.346584
Spore cortex-lytic enzyme, lytic transglycosylase SleB	262.156	177.976	346.337	0.961839	0.546347	1.76049	0.0783245	0.346784
Enoyl-CoA hydratase [valine degradation] (EC 4.2.1.17)	5.76628	2.41254	9.12001	1.93111	1.09873	1.75758	0.0788192	0.348339
Flagellar basal-body P-ring formation protein FlgA	1.58397	0.43259	2.73534	2.7986	1.59217	1.75773	0.0787935	0.348339
COG2152 predicted glycoside hydrolase	1150.58	1383.54	917.612	-0.592503	0.337364	-1.75627	0.0790419	0.349006
COG0536: GTP-binding protein Obg	1458.58	1179.26	1737.9	0.559999	0.319036	1.75528	0.0792109	0.349434
Capsular polysaccharide biosynthesis protein Cps4E	9.89571	12.3662	13.8324	-0.765864	0.43645	-1.75476	0.0793009	0.349514
Heavy metal-(Cd/Co/Hg/Pb/Zn)-translocating P-type ATPase:Heavy metal translocating P-type ATPase	106.663	75.5165	137.81	0.869623	0.495924	1.75354	0.0795091	0.350114
Stage V sporulation protein E	6.95175	4.53972	39.9094	1.09315	0.624043	1.75172	0.0798222	0.350856
Methyl coenzyme M reductase II alpha subunit (EC 2.8.4.1)	3.22088	1.01446	5.4273	2.39878	1.36918	1.75198	0.0797774	0.350856
Predicted rhamnogalacturonan lyase in rhamnose utilization cluster	138.12	178.139	98.1002	-0.865134	0.494664	-1.74893	0.0803028	0.352361
Integrase, superantigen-encoding pathogenicity islands SaPI	47.9554	35.5692	60.3417	0.766181	0.438095	1.74889	0.0803096	0.352361
PhnB protein	2.98809	1.47466	4.50151	1.65458	0.946523	1.74806	0.080454	0.352676
Acyl-[acyl-carrier-protein]--UDP-N-acetylglucosamine O-acyltransferase (EC 2.3.1.129)	892.303	1088.14	696.461	-0.644166	0.368631	-1.74746	0.0805584	0.352815
Oligopeptide transport system permease protein OppB (TC 3.A.1.5.1)	1512.15	1019.74	2004.56	0.975315	0.558677	1.74576	0.0808532	0.353469
DNA-directed RNA polymerase subunit K (EC 2.7.7.6)	13.4035	4.71861	22.0885	2.21218	1.26703	1.74595	0.0808197	0.353469
Methyl coenzyme M reductase I beta subunit (EC 2.8.4.1)	279.928	62.6469	497.209	2.9884	1.71309	1.74445	0.0810802	0.354142
putative polysialic acid transport protein	26.4812	43.9653	8.99721	-2.2751	1.30485	-1.74357	0.0812333	0.354493
tRNA(Cytosine32)-2-thiocytidine synthetase	236.16	201.953	270.367	0.423346	0.242991	1.74223	0.0814675	0.354877
Hydrogenase-4 component B (EC 1.-.-.-)	51.4991	63.6453	96.3886	-0.695811	0.399313	-1.74252	0.0814175	0.354877
UDP-N-acetylenolpyruvoylglucosamine reductase (EC 1.1.1.158)	752.581	603.115	902.047	0.581059	0.333978	1.73981	0.0818921	0.356407
Ribonuclease M5 (EC 3.1.26.8)	48.8873	39.7239	58.0507	0.563786	0.324207	1.73897	0.0820403	0.356417
Hypothetical protein PvdX	12.4969	16.7884	8.2053	-1.00225	0.576351	-1.73896	0.0820411	0.356417
Integron integrase IntIPac	102.159	131.833	72.4851	-0.861999	0.495978	-1.73798	0.082215	0.356534
Circadian phase modifier	10.8772	6.51278	15.2415	1.26863	0.729851	1.7382	0.0821755	0.356534
Methyl coenzyme M reductase beta subunit (EC 2.8.4.1)	2.83738	0.68869	4.98607	2.86359	1.64958	1.73595	0.0825728	0.357766
Ferric iron ABC transporter, iron-binding protein	523.862	679.765	367.96	-0.886306	0.511015	-1.7344	0.0828466	0.358633
LSU ribosomal protein L24p (L26e)	2177.69	1618.96	2736.42	0.757373	0.437268	1.73205	0.0832638	0.358954
DNA-3-methyladenine glycosylase (EC 3.2.2.20)	212.074	172.779	251.37	0.5398	0.31168	1.73191	0.0832903	0.358954
Fe-S-cluster-containing hydrogenase components 1	65.6102	87.147	44.0734	-0.982773	0.567226	-1.73259	0.0831677	0.358954
PTS system, N-acetylmuramic acid-specific IIC component (EC 2.7.1.69)	53.8203	69.0036	38.6371	-0.849882	0.490404	-1.73303	0.0830911	0.358954
LSU ribosomal protein L34e	15.9202	5.54483	26.2957	2.24323	1.29488	1.73238	0.0832057	0.358954
Membrane-associated zinc metalloprotease	772.464	862.362	682.566	-0.336931	0.194828	-1.72938	0.0837405	0.359503
Aminopeptidase YpdF (MP-, MA-, MS-, AP-, NP- specific)	378.093	273.705	1119.54	0.818882	0.474307	1.72648	0.0842608	0.359503
Valine--pyruvate aminotransferase (EC 2.6.1.66)	48.3642	28.4997	68.2286	1.26416	0.731107	1.72911	0.0837893	0.359503
Molybdopterin-guanine dinucleotide biosynthesis protein MobA	18.0467	22.9302	13.1632	-0.82278	0.476511	-1.72668	0.0842255	0.359503
Ribosomal large subunit pseudouridine synthase F (EC 4.2.1.70)	13.4786	9.8883	17.069	0.772218	0.447199	1.72679	0.0842058	0.359503
Putative CDP-glycerol:glycerophosphate glycerophosphotransferase (EC 2.7.8.-)	9.61842	13.0633	15.2143	-1.01552	0.587885	-1.72741	0.0840938	0.359503
Succinylornithine transaminase (EC 2.6.1.81)	7.01427	4.79774	9.2308	0.9674	0.559233	1.72987	0.0836534	0.359503
Nitrilase 1 (EC 3.5.5.1)	3.70247	2.62985	4.77508	0.931387	0.53955	1.72623	0.0843059	0.359503
Dihydroneopterin triphosphate epimerase	2.26067	0.71698	3.80437	2.46718	1.42814	1.72755	0.0840689	0.359503
Alcohol dehydrogenase, zinc-containing	2.05791	0.363081	3.75274	3.07722	1.77832	1.73041	0.0835566	0.359503
Type II/IV secretion system secretin RcpA/CpaC, associated with Flp pilus assembly	1.88896	3.00911	0.768817	-1.78029	1.03058	-1.72745	0.0840867	0.359503
Protein of unknown function YceH	1.24727	0.409498	2.08504	2.19424	1.26902	1.72908	0.0837951	0.359503
Glutamyl-tRNA(Gln) amidotransferase asparaginase subunit (EC 6.3.5.7)	6.78985	3.22415	10.3556	1.6617	0.963109	1.72534	0.0844654	0.359813
Response regulator CsrR	6.61349	3.82267	51.3848	1.30773	0.758102	1.725	0.0845267	0.359813
Duplicated ATPase component BL0693 of energizing module of predicted ECF transporter	227.2	316.119	138.28	-1.19373	0.692629	-1.72348	0.0848009	0.360664
Putative sulfate permease	14.0971	7.41997	20.7743	1.48469	0.861849	1.72267	0.0849474	0.360971
Periplasmic thiol:disulfide interchange protein, DsbA-like	17.8671	26.7062	9.02795	-1.55848	0.904925	-1.72222	0.0850303	0.361007
TcuA: flavoprotein used to oxidize tricarballylate to cis-aconitate	1.64412	3.06519	0.223051	-3.02214	1.75678	-1.72027	0.0853826	0.362186
DNA-directed RNA polymerase subunit A'' (EC 2.7.7.6)	29.0495	11.48	46.619	2.01533	1.17239	1.71899	0.0856168	0.362547
Ribosome biogenesis protein Nop10	1.89123	0.815472	2.96699	1.96061	1.14033	1.71933	0.0855545	0.362547
Manganese-dependent protein-tyrosine phosphatase (EC 3.1.3.48)	109.815	234.6	248.119	-0.50509	0.294073	-1.71757	0.085876	0.363327
Dihydroorotate dehydrogenase, catalytic subunit (EC 1.3.3.1)	580.806	640.333	521.279	-0.2959	0.172405	-1.71631	0.0861046	0.363978
Lipopolysaccharide biosynthesis protein WzxC	56.9569	77.6766	36.2372	-1.09307	0.637651	-1.71422	0.0864882	0.365281
LSU ribosomal protein L11p (L12e)	3248.23	3677.27	2819.19	-0.38375	0.224013	-1.71307	0.0867005	0.365848
Serine endopeptidase ScpC (EC 3.4.21.-)	558.928	282.037	835.82	1.56771	0.915577	1.71226	0.0868484	0.365848
LysR family transcriptional regulator YdcI	1.93603	5.89759	2.89977	1.6618	0.970431	1.71243	0.0868168	0.365848
Protein of unknown function DUF541	12.032	6.3464	17.7176	1.49152	0.87231	1.70986	0.0872925	0.3674
ABC transporter membrane-spanning permease, Pep export, Vex3	9.86989	7.16682	12.573	0.814816	0.476755	1.70909	0.0874351	0.367449
Transcriptional regulator, MerR family, associated with photolyase	1.68316	0.656011	2.7103	2.13366	1.2485	1.70898	0.0874554	0.367449
3,5-diaminobexanoate dehydrogenase (EC 1.4.1.11)	346.616	222.955	470.277	1.07783	0.630862	1.7085	0.0875428	0.367498
Conjugative transposon protein TraD	43.0021	24.6393	61.365	1.31212	0.768264	1.70791	0.0876538	0.367646
Conserved uncharacterized protein CreA	15.3433	23.0019	7.68469	-1.5695	0.919473	-1.70695	0.0878309	0.367754
Beta-glucoside ABC transport system, ATP-binding protein 2	1.39687	2.62499	0.168756	-3.05709	1.79074	-1.70716	0.0877923	0.367754
Predicted trehalose ABC transporter, substrate-binding component, Archaea-type	5.47529	3.33066	7.61992	1.12762	0.661016	1.7059	0.0880276	0.368025
carboxysome shell protein CsoS1	1.55251	2.64308	0.461947	-2.22731	1.30573	-1.70579	0.0880471	0.368025
Beta-glucanase precursor (EC 3.2.1.73)	32.2372	42.8495	21.6249	-0.992654	0.582447	-1.70428	0.088328	0.368275
MFS superfamily export protein YceL	4.79534	2.11424	7.47644	1.82449	1.07031	1.70464	0.0882616	0.368275
Predicted beta-glucoside-regulated ABC transport system, permease component 2, COG0395	1.22716	0.451366	2.00295	2.20061	1.29125	1.70425	0.0883344	0.368275
F420-dependent methylenetetrahydromethanopterin dehydrogenase (EC 1.5.99.9)	261.984	52.6975	471.27	3.16073	1.85654	1.70248	0.0886657	0.369339
Ribosomal-protein-S5p-alanine acetyltransferase	359.709	303.485	415.933	0.456201	0.268147	1.70131	0.0888844	0.369907
rhamnogalacturonan acetylesterase	317.656	395.958	239.354	-0.728336	0.428381	-1.7002	0.0890924	0.369907
Serpin A5, protease inhibitor I04.004	5.87568	3.2335	8.51786	1.42202	0.836203	1.70056	0.0890254	0.369907
Negative regulator of beta-lactamase expression	3.23722	4.29943	2.17502	-1.13309	0.666471	-1.70013	0.0891067	0.369907
FIG018329: 1-acyl-sn-glycerol-3-phosphate acyltransferase	70.9077	97.8478	43.9677	-1.15924	0.6833	-1.69653	0.089786	0.372342
Ribosomal protein S6 glutaminyl transferase	18.99	12.5266	25.4535	1.03876	0.612402	1.69621	0.0898467	0.372342
periplasmic fructose-binding protein component of signal transduction system LevT	3.52144	4.99171	2.05118	-1.36969	0.807807	-1.69556	0.0899688	0.372531
SusD, outer membrane protein	1531.95	1912.84	1151.07	-0.732849	0.43287	-1.693	0.0904551	0.372708
Ribosylnicotinamide kinase (EC 2.7.1.22)	888.383	1034.15	742.611	-0.477925	0.282249	-1.69328	0.0904027	0.372708
(R)-citramalate synthase (EC 2.3.1.182)	529.801	440.48	619.123	0.490202	0.289335	1.69424	0.09022	0.372708
Phage tail length tape-measure protein	67.0445	84.2832	49.8057	-0.749125	0.442117	-1.6944	0.0901885	0.372708
NusA protein homolog, archaeal	23.739	8.31342	39.1646	2.23125	1.31741	1.69366	0.0903295	0.372708
Protein YaiA	15.655	6.36596	24.9441	1.97086	1.16418	1.69291	0.0904722	0.372708
Transcriptional regulator of mannoside utilization, variant 2, LacI family	3.58649	5.41724	1.75575	-1.63205	0.964507	-1.6921	0.0906263	0.373027
Rubrerythrin	46179.1	52822.3	39535.9	-0.417999	0.247473	-1.68906	0.091207	0.373203
SSU ribosomal protein S1p	8425.11	9590.25	7259.96	-0.401637	0.237465	-1.69135	0.0907691	0.373203
FIG001583: hypothetical protein, contains S4-like RNA binding domain	131.29	100.6	161.98	0.691363	0.409301	1.68913	0.0911949	0.373203
NrfC protein	69.2896	102.159	36.42	-1.48916	0.880938	-1.69042	0.0909477	0.373203
Ribonuclease HI-related protein	10.7598	13.5558	7.96375	-0.788028	0.466176	-1.69041	0.0909498	0.373203
Hypothetical zinc-type alcohol dehydrogenase-like protein YphC	2.70462	1.6098	3.79943	1.25092	0.740151	1.69009	0.0910112	0.373203
Arginine-tRNA-protein transferase (EC 2.3.2.8)	2.00329	3.81806	0.18851	-3.61565	2.13995	-1.6896	0.0911049	0.373203
Cof protein, HD superfamily hydrolase	43.3882	34.7733	199.116	0.590059	0.349783	1.68693	0.0916175	0.374568
Sulfite reduction-associated complex DsrMKJOP protein DsrP (= HmeB)	12.5965	17.6065	7.58647	-1.21824	0.722631	-1.68584	0.0918262	0.375105
Oxaloacetate decarboxylase beta chain (EC 4.1.1.3)	2679.93	3105.6	2254.26	-0.461789	0.274101	-1.68474	0.0920386	0.375345
Alkylated DNA repair protein AlkB	2.13427	0.868949	3.3996	2.03482	1.2078	1.68474	0.0920395	0.375345
Rod shape-determining protein RodA	389.625	442.913	544.122	-0.395879	0.235134	-1.68363	0.0922537	0.375903
Amino-terminal intein-mediated trans-splice	62.0715	74.2749	49.8681	-0.568579	0.33793	-1.68253	0.0924658	0.376451
Conjugative transposon protein TraQ	35.5527	23.1218	47.9836	1.05661	0.628461	1.68126	0.0927129	0.377141
CRISPR-associated protein, CT1134 family	169.918	135.713	204.123	0.589282	0.350717	1.68022	0.0929147	0.377353
LSU ribosomal protein L23Ae (L23p)	7.1455	25.7238	10.536	1.46885	0.874216	1.68019	0.092921	0.377353
N-acetylglucosamine kinase of eukaryotic type (EC 2.7.1.59)	2.02944	0.969975	3.08891	1.65222	0.983588	1.67979	0.0929981	0.377353
Probable exosome complex RNA-binding protein 1	10.0351	3.50076	16.5695	2.24134	1.33538	1.67842	0.0932647	0.377489
Predicted chitobiose ABC transport system II, permease protein 1	3.90745	5.53959	2.2753	-1.29569	0.771883	-1.67862	0.0932268	0.377489
Probable transcriptional activator for leuABCD operon	1.61683	0.718719	2.51493	1.76667	1.0523	1.67887	0.0931772	0.377489
Sodium-dependent phosphate transporter	1548.98	1741.68	1356.28	-0.361156	0.215243	-1.6779	0.0933661	0.377585
Uncharacterized protein YkvT, NOT involved in spore germination	1.69587	0.794283	2.59746	1.71906	1.02551	1.67629	0.0936805	0.378541
Glutamine amidotransferase protein GlxB (EC 2.4.2.-)	2.13485	0.776165	3.49353	2.06731	1.23368	1.67573	0.093792	0.378676
Valyl-tRNA synthetase (EC 6.1.1.9)	2050.27	1837.25	3219.97	0.300458	0.180109	1.6682	0.0952755	0.380229
Aspartyl-tRNA(Asn) synthetase (EC 6.1.1.23)	1178.83	1437.18	920.485	-0.642482	0.385203	-1.6679	0.0953347	0.380229
AmpG permease	491.228	613.306	369.15	-0.73296	0.439425	-1.668	0.0953164	0.380229
6,7-dimethyl-8-ribityllumazine synthase (EC 2.5.1.9)	331.245	387.143	275.348	-0.491765	0.294827	-1.66798	0.0953193	0.380229
Excinuclease ABC subunit A paralog of unknown function	283.362	218.886	347.838	0.667813	0.40042	1.66778	0.0953593	0.380229
Arginine decarboxylase, catabolic (EC 4.1.1.19)	200.816	317.282	303.229	1.62444	0.971284	1.67246	0.0944334	0.380229
COG2071: predicted glutamine amidotransferases in hypothetical Actinobacterial gene cluster	37.9474	47.0848	28.8101	-0.719059	0.430739	-1.66936	0.0950456	0.380229
2-amino-3,7-dideoxy-D-threo-hept-6-ulosonate synthase (EC 2.5.1.-)	34.1432	19.553	48.7335	1.31744	0.789721	1.66824	0.0952684	0.380229
Lipopolysaccharide cholinephosphotransferase LicD1 (EC 2.7.8.-)	30.5313	23.9551	37.1075	0.647987	0.387351	1.67287	0.0943535	0.380229
Additional substrate-specific component CbiN of cobalt ECF transporter	28.8984	18.2301	39.5667	1.12565	0.675028	1.66756	0.0954024	0.380229
Hydrogenase-4 component F (EC 1.-.-.-)	15.875	20.9858	10.7642	-0.952844	0.56997	-1.67174	0.0945747	0.380229
Uncharacterized glutathione S-transferase-like protein	7.55207	2.89322	12.2109	2.08656	1.25136	1.66743	0.0954291	0.380229
PTS system, galactosamine-specific IID component (EC 2.7.1.69)	4.29375	2.51952	6.06799	1.2666	0.757473	1.67214	0.0944964	0.380229
tRNA-Thr	4.06067	2.63992	5.48142	1.04502	0.62488	1.67235	0.0944545	0.380229
Transcriptional activator protein LysR	1.88093	0.515876	3.24597	2.56731	1.53863	1.66857	0.0952033	0.380229
Ribonuclease P protein component 2 (EC 3.1.26.5)	1.86752	0.591211	3.14383	2.37166	1.42154	1.66837	0.0952417	0.380229
NAD-dependent formate dehydrogenase beta subunit	135.037	99.659	170.415	0.777209	0.466788	1.66502	0.0959097	0.381831
Asp-X dipeptidase	65.2678	87.4442	43.0914	-1.0242	0.615916	-1.66289	0.0963343	0.383207
[NiFe] hydrogenase nickel incorporation protein HypA	112.5	81.9611	143.038	0.803713	0.483595	1.66195	0.0965218	0.383567
Arsenic efflux pump protein	9.40855	12.8338	5.9833	-1.12157	0.674973	-1.66165	0.0965828	0.383567
Recombination inhibitory protein MutS2	1261.1	1073.46	1448.75	0.433001	0.260719	1.66079	0.0967551	0.383624
Na(+) H(+) antiporter subunit B	6.12495	3.87244	8.37746	1.12589	0.677815	1.66106	0.0967014	0.383624
LSU ribosomal protein L12a (P1/P2)	6.73166	2.12525	11.3381	2.40357	1.44871	1.65911	0.0970935	0.384652
SSU ribosomal protein S13e (S15p)	8.77714	3.35711	14.1972	2.07225	1.25179	1.65543	0.0978382	0.386656
SsnA protein	3.93584	1.46838	6.40329	2.13969	1.29195	1.65618	0.0976859	0.386656
Biofilm PGA outer membrane secretin PgaA	1.42636	2.16893	0.683801	-1.62535	0.981616	-1.65579	0.0977651	0.386656
1-hydroxy-2-methyl-2-(E)-butenyl 4-diphosphate synthase (EC 1.17.7.1)	1017.65	1141.39	1927.91	-0.351987	0.212737	-1.65456	0.0980137	0.386883
Propanediol dehydratase large subunit (EC 4.2.1.28)	3.73519	2.0687	5.40167	1.36599	0.825885	1.65397	0.0981345	0.386883
Putative pheromone cAM373 precursor lipoprotein CamS	3.57784	1.51448	5.6412	1.78947	1.08189	1.65403	0.0981219	0.386883
Inositol transport system sugar-binding protein	34.1982	40.9816	27.4149	-0.589209	0.35646	-1.65295	0.0983417	0.387222
Lysine/cadaverine antiporter membrane protein CadB	22.8526	11.9893	132.935	1.5066	0.911781	1.65237	0.0984598	0.387222
Transcriptional repressor UidR	7.52569	3.17755	11.8738	1.88715	1.14203	1.65245	0.098443	0.387222
Coenzyme F420 hydrogenase gamma subunit (FrcG) (EC 1.12.98.1)	61.1638	19.5397	102.788	2.39502	1.45004	1.65169	0.0985981	0.387452
DNA-directed RNA polymerase alpha subunit (EC 2.7.7.6)	7826.1	9012.71	13039.2	-0.44088	0.267258	-1.64964	0.0990161	0.387527
N5-methyltetrahydromethanopterin:coenzyme M methyltransferase subunit H (EC 2.1.1.86)	284.457	62.8472	506.067	3.00928	1.82345	1.65032	0.0988767	0.387527
Na(+)-translocating NADH-quinone reductase subunit C (EC 1.6.5.-)	135.129	165.936	104.323	-0.672498	0.40756	-1.65006	0.0989306	0.387527
Histidine ABC transporter, histidine-binding periplasmic protein precursor HisJ (TC 3.A.1.3.1)	9.34471	6.17967	12.5098	1.03173	0.624943	1.65092	0.0987559	0.387527
SSU ribosomal protein MRP1, mitochondrial	1.97792	0.729526	3.22631	2.10556	1.27613	1.64995	0.0989528	0.387527
Acetylornithine aminotransferase (EC 2.6.1.11)	1657.04	1272.21	2041.87	0.682718	0.415037	1.64496	0.0999786	0.387984
Serine/threonine protein kinase PrkC, regulator of stationary phase	960	741.393	1178.61	0.669304	0.406178	1.64781	0.0993916	0.387984
ATPase component of general energizing module of ECF transporters	645.986	514.719	777.253	0.595192	0.361287	1.64742	0.0994717	0.387984
Crossover junction endodeoxyribonuclease RuvC (EC 3.1.22.4)	549.621	416.536	682.706	0.714034	0.43323	1.64816	0.0993191	0.387984
Dihydroflavonol-4-reductase (EC 1.1.1.219)	457.854	229.016	686.693	1.58424	0.962058	1.64672	0.099616	0.387984
Sialic acid-induced transmembrane protein YjhT(NanM), possible mutarotase	362.299	504.829	219.768	-1.20102	0.730238	-1.6447	0.100033	0.387984
Dihydrolipoamide dehydrogenase of branched-chain alpha-keto acid dehydrogenase (EC 1.8.1.4)	209.442	285.968	132.916	-1.10403	0.671142	-1.645	0.0999695	0.387984
Eukaryotic translation initiation factor 2 alpha subunit	9.86902	3.80419	15.9338	2.05327	1.24864	1.64441	0.100091	0.387984
Transcriptional antiterminator of lichenan operon, BglG family	8.94783	5.48933	12.4063	1.14082	0.692782	1.64672	0.0996151	0.387984
type 1 fimbriae anchoring protein FimD	4.65429	2.60581	6.70277	1.36499	0.82831	1.64793	0.0993679	0.387984
Formate hydrogenlyase subunit 6	4.07567	5.92136	2.22997	-1.42756	0.867787	-1.64505	0.099959	0.387984
Type IV fimbrial assembly protein PilC	3.79611	1.68587	5.90635	1.80883	1.09948	1.64516	0.0999361	0.387984
Urease alpha subunit (EC 3.5.1.5)	533.563	311.683	755.443	1.27786	0.777549	1.64345	0.10029	0.388445
Similarity with glutathionylspermidine synthase (EC 6.3.1.8), group 1	28.6066	38.1495	19.0638	-1.00951	0.614964	-1.64158	0.100677	0.389633
6-phosphofructokinase class II (EC 2.7.1.11)	12.2308	5.44729	19.0144	1.80773	1.10174	1.64079	0.10084	0.389953
D-allulose-6-phosphate 3-epimerase (EC 5.1.3.-), row_id 846	2.08496	3.31631	0.853609	-2.0241	1.23482	-1.63918	0.101175	0.390937
N5-methyltetrahydromethanopterin:coenzyme M methyltransferase subunit A (EC 2.1.1.86)	37.5796	12.7718	62.3874	2.28672	1.39541	1.63874	0.101267	0.390979
ORF B85	2.2132	0.485077	3.94132	2.91791	1.78155	1.63785	0.101452	0.391385
Imidazole glycerol phosphate synthase amidotransferase subunit (EC 2.4.2.-)	414.602	472.252	356.953	-0.405409	0.247953	-1.63502	0.102045	0.393357
Prephenate dehydrogenase (EC 1.3.1.12)	45.0628	33.8477	56.278	0.734139	0.44952	1.63316	0.102435	0.394548
Aminoglycoside N6'-acetyltransferase (EC 2.3.1.82)	8.14521	4.84536	11.4451	1.27645	0.781822	1.63266	0.10254	0.39464
Putative DHNTP pyrophosphatase	11.9855	6.94622	17.0248	1.30384	0.799363	1.6311	0.102869	0.395595
Universal stress protein C	5.19232	2.52846	7.85617	1.65203	1.01316	1.63058	0.102979	0.395704
PTS system, trehalose-specific IIA component (EC 2.7.1.69)	8.83977	4.84785	12.8317	1.41092	0.866152	1.62895	0.103323	0.396085
Carbon monoxide-induced hydrogenase proton translocating subunit CooK	7.89042	4.35872	11.4221	1.41295	0.867324	1.62909	0.103293	0.396085
Putative two-component response regulator and GGDEF family protein YeaJ	3.0217	1.71071	4.33269	1.36609	0.838507	1.6292	0.103272	0.396085
Methyl coenzyme M reductase operon protein C	77.9065	20.3407	135.472	2.73496	1.67981	1.62814	0.103495	0.396432
Catabolite repression HPr-like protein Crh	381.29	453.647	308.933	-0.555471	0.34142	-1.62694	0.103749	0.397092
N-Acetyl-D-glucosamine ABC transport system, permease protein 2	338.802	241.313	436.291	0.855186	0.525939	1.62602	0.103946	0.397531
Rhamnulose-1-phosphate aldolase (EC 4.1.2.19)	255.459	313.585	197.333	-0.671437	0.413635	-1.62326	0.104534	0.399466
Alpha-galactosidase (EC 3.2.1.22)	1258	1464.89	1051.11	-0.479	0.295235	-1.62244	0.10471	0.399591
L-fucose isomerase (EC 5.3.1.25)	1001.84	1225.83	777.844	-0.656468	0.404644	-1.62234	0.104731	0.399591
Sensor protein copS (EC 2.7.3.-)	2.0619	1.10366	3.02014	1.46298	0.903184	1.6198	0.105276	0.401167
Internalin C2 (LPXTG motif)	1.44229	0.554198	2.33038	2.16522	1.33685	1.61964	0.105309	0.401167
D-mannonate oxidoreductase (EC 1.1.1.57)	33.0119	26.3113	39.7125	0.610287	0.37706	1.61854	0.105546	0.401553
Starvation sensing protein RspB	14.4665	18.8683	10.0647	-0.911437	0.563171	-1.6184	0.105576	0.401553
PlcB, ORFX, ORFP, ORFB, ORFA, ldh gene	235.323	334.656	454.4	0.799127	0.494404	1.61634	0.10602	0.402926
Thiol peroxidase, Bcp-type (EC 1.11.1.15)	909.845	1065.03	754.657	-0.498024	0.308416	-1.61478	0.106358	0.403893
LSU ribosomal protein L26e (L24p)	16.5438	43.7334	24.7006	1.55013	0.960726	1.6135	0.106635	0.404166
MG(2+) CHELATASE FAMILY PROTEIN	5.91665	19.52	7.79655	0.991086	0.614322	1.6133	0.106679	0.404166
Sulfopyruvate decarboxylase - beta subunit (EC 4.1.1.79)	3.64435	0.99535	6.29335	2.66737	1.65327	1.61339	0.10666	0.404166
UDP-glucose dehydrogenase (EC 1.1.1.22)	1242.42	1383.69	1101.16	-0.330189	0.204745	-1.61268	0.106813	0.404359
Adenylosuccinate synthetase (EC 6.3.4.4)	2813.24	3104.09	2522.4	-0.299908	0.186118	-1.61138	0.107097	0.404797
hypothetical protein clusted with conjugative transposons, BF0131	42.2611	56.7664	27.7558	-1.03792	0.643989	-1.6117	0.107027	0.404797
Sigma-54 dependent transcriptional regulator	35.3191	41.7692	28.8691	-0.519934	0.322739	-1.611	0.107179	0.404797
Nickel responsive regulator NikR	18.0524	13.6754	22.4295	0.713642	0.443266	1.60996	0.107406	0.405024
Glycine riboswitch	13.2821	8.74579	17.8184	1.00625	0.625006	1.60999	0.107401	0.405024
ABC-type multidrug transport system, ATPase component	392.72	316.221	469.218	0.570038	0.354232	1.60922	0.107568	0.405321
UDP-3-O-[3-hydroxymyristoyl] glucosamine N-acyltransferase (EC 2.3.1.-)	781.817	942.871	620.762	-0.603758	0.375562	-1.60761	0.10792	0.406331
Positive regulator of CheA protein activity (CheW)	48.1787	63.9752	32.3821	-0.988347	0.615432	-1.60594	0.108287	0.407398
L-proline glycine betaine ABC transport system permease protein ProV (TC 3.A.1.12.1)	90.1162	68.2573	111.975	0.719758	0.448714	1.60405	0.108703	0.408648
Chorismate mutase I (EC 5.4.99.5)	11.017	7.21598	210.31	1.03646	0.646751	1.60257	0.10903	0.409243
Positive regulator of Tartrate dehydrogenase/decarboxylase/D-malic enzyme	2.69765	1.22804	4.16726	1.78275	1.11243	1.60257	0.10903	0.409243
Stringent starvation protein B	3.06196	5.05397	1.06995	-2.14349	1.33906	-1.60074	0.109435	0.410444
Flagellar hook-basal body complex protein FliE	15.9546	21.3076	10.6016	-1.0356	0.647551	-1.59925	0.109765	0.411225
Phosphoglycolate phosphatase, archaeal type (EC 3.1.3.18)	5.17113	7.14542	7.44206	-1.16327	0.727482	-1.59904	0.109812	0.411225
Virulence factor MviM	6.34384	2.82159	9.8661	1.83115	1.14584	1.59809	0.110024	0.41153
Predicted L-arabinose ABC transport system, permease protein 1	3.80547	5.1661	2.44484	-1.06563	0.666889	-1.59791	0.110063	0.41153
Molybdenum transport system protein ModD	3.4775	4.79977	2.15523	-1.13027	0.707544	-1.59745	0.110165	0.411592
Signal recognition particle associated protein	197.224	150.266	467.761	0.69779	0.436959	1.59693	0.110282	0.411715
Undecaprenyl pyrophosphate synthetase (EC 2.5.1.31)	712.002	793.49	630.514	-0.331958	0.207943	-1.59639	0.110402	0.411847
DNA polymerase X family	3.84949	4.48002	5.82557	1.6426	1.02972	1.5952	0.110668	0.412519
Electron transport complex protein RnfA	934.113	1089.05	779.172	-0.483226	0.303029	-1.59465	0.11079	0.412659
CRISPR-associated protein Cas2	113.244	89.0536	137.434	0.628103	0.394045	1.59399	0.110939	0.412897
Phage exonuclease (EC 3.1.11.3)	1.5529	0.357727	2.74808	3.14301	1.97226	1.59361	0.111024	0.412898
DNA-directed RNA polymerase subunit D (EC 2.7.7.6)	16.8755	6.88339	26.8677	1.95413	1.22683	1.59283	0.111199	0.413232
Response regulator BaeR	11.2626	6.33059	16.1947	1.37233	0.862122	1.5918	0.11143	0.413772
Formate--tetrahydrofolate ligase (EC 6.3.4.3)	3545.09	3889.41	3200.77	-0.281233	0.176811	-1.59059	0.111701	0.414174
Methyl-accepting chemotaxis protein I (serine chemoreceptor protein)	159.557	199.121	119.993	-0.731558	0.459937	-1.59056	0.111708	0.414174
V-type ATP synthase subunit A (EC 3.6.3.14)	2088.91	1801.13	2376.68	0.400516	0.251955	1.58963	0.111918	0.414636
Superoxide reductase (EC 1.15.1.2)	8672.8	10887.2	6458.38	-0.753339	0.4743	-1.58832	0.112215	0.415417
Nitrate/nitrite response regulator protein	100.258	116.099	84.4166	-0.45635	0.287401	-1.58785	0.11232	0.415489
Mannonate dehydratase (EC 4.2.1.8)	52.9719	63.4214	42.5224	-0.576932	0.363609	-1.58668	0.112584	0.41615
Cyclic AMP receptor protein	24.3328	13.5154	35.1502	1.38012	0.870248	1.5859	0.112763	0.416175
Periplasmic molybdate-binding domain	24.3066	17.4242	31.189	0.860738	0.543261	1.58439	0.113105	0.416175
Osmotically inducible protein OsmY	13.3747	49.2899	19.2175	1.33741	0.843819	1.58495	0.112978	0.416175
Putative Heme-regulated two-component response regulator	7.53969	5.15012	9.92927	0.94438	0.595715	1.58529	0.112901	0.416175
Predicted glycosylase, COG2152	7.30305	9.31977	5.28633	-0.794587	0.500953	-1.58615	0.112705	0.416175
Uxu operon transcriptional regulator	4.51096	2.34378	6.67813	1.50729	0.951161	1.58468	0.113038	0.416175
Flagellar motor switch protein FliM	91.4589	119.162	63.7557	-0.904549	0.571157	-1.58371	0.113259	0.416427
Oligopeptide transport ATP-binding protein OppF (TC 3.A.1.5.1)	2656.32	1900.42	3412.23	0.844499	0.533751	1.5822	0.113605	0.416437
Putative conjugative transposon mobilization protein BF0132	230.627	167.714	293.54	0.807203	0.510121	1.58238	0.113564	0.416437
Ubiquinone biosynthesis monooxygenase UbiB	131.074	235.846	160.174	0.650813	0.411139	1.58295	0.113433	0.416437
Integration host factor beta subunit	81.4255	106.793	56.0583	-0.929361	0.587241	-1.58259	0.113515	0.416437
Possible alpha-xyloside ABC transporter, permease component	1204.55	1520.58	888.532	-0.774979	0.490627	-1.57957	0.114206	0.417763
Triacylglycerol lipase (EC 3.1.1.3)	13.1815	6.98726	19.3757	1.48945	0.943681	1.57834	0.114487	0.417763
Protein YigP (COG3165) clustered with ubiquinone biosynthetic genes	8.56907	3.80243	13.3357	1.81776	1.15154	1.57854	0.114441	0.417763
Glutathione synthetase (EC 6.3.2.3)	8.20923	4.317	12.1015	1.5011	0.950918	1.57858	0.114431	0.417763
Nitrogenase FeMo-cofactor scaffold and assembly protein NifE	6.32838	4.3125	8.34425	0.94205	0.596995	1.57799	0.114569	0.417763
Polyhydroxyalkanoic acid synthase	4.78608	2.63675	6.9354	1.38756	0.878646	1.5792	0.11429	0.417763
Predicted chitobiose ABC transport system, permease protein 1	4.52221	6.50703	2.53738	-1.40445	0.889323	-1.57924	0.114282	0.417763
Serine hydroxymethyltransferase (EC 2.1.2.1)	2955.91	2354.19	3557.63	0.595526	0.378048	1.57527	0.115195	0.417764
O-succinylhomoserine sulfhydrylase (EC 2.5.1.48)	1417.93	1589.14	1246.73	-0.350237	0.222716	-1.57257	0.115817	0.417764
Glycine dehydrogenase [decarboxylating] (glycine cleavage system P protein) (EC 1.4.4.2)	1213.81	1477.14	950.478	-0.636078	0.404285	-1.57334	0.11564	0.417764
Lacto-N-biose phosphorylase (EC 2.4.1.211)	1126.13	1461.82	790.442	-0.887515	0.564689	-1.57169	0.116023	0.417764
Phosphopantothenoylcysteine decarboxylase (EC 4.1.1.36)	858.397	988.334	728.461	-0.440693	0.280374	-1.57181	0.115996	0.417764
Site-specific recombinase	833.745	660.907	1006.58	0.607252	0.386717	1.57028	0.116351	0.417764
Macrolide-specific efflux protein MacA	393.231	468.203	318.259	-0.557141	0.355901	-1.56544	0.11748	0.417764
Exonuclease SbcD	352.551	284.61	420.493	0.561822	0.358496	1.56717	0.117076	0.417764
Methyl coenzyme M reductase I alpha subunit (EC 2.8.4.1)	335.968	86.3701	585.566	2.76117	1.75457	1.5737	0.115558	0.417764
Periplasmic alpha-amylase (EC 3.2.1.1)	275.784	399.925	151.644	-1.40075	0.891169	-1.57181	0.115995	0.417764
Alpha-ribazole-5'-phosphate phosphatase (EC 3.1.3.73)	275.422	220.597	330.247	0.582362	0.37219	1.56469	0.117656	0.417764
Alpha-galactosidase precursor (EC 3.2.1.22)	265.841	313.94	217.742	-0.528258	0.336082	-1.57181	0.115994	0.417764
[NiFe] hydrogenase metallocenter assembly protein HypE	222.306	177.814	266.798	0.582879	0.371381	1.56949	0.116534	0.417764
Superoxide dismutase [Cu-Zn] precursor (EC 1.15.1.1)	158.674	258.59	219.141	1.15622	0.739094	1.56437	0.11773	0.417764
Pyruvate dehydrogenase E1 component (EC 1.2.4.1)	103.063	60.1676	145.958	1.27767	0.813091	1.57137	0.116097	0.417764
C5a peptidase (EC 3.4.21.-)	91.3724	42.0681	140.677	1.74359	1.1134	1.56601	0.117347	0.417764
Phosphonate ABC transporter phosphate-binding periplasmic component (TC 3.A.1.9.1)	87.1942	111.056	63.3327	-0.808268	0.51271	-1.57646	0.114919	0.417764
Dissimilatory sulfite reductase (desulfoviridin), alpha and beta subunits	84.6583	63.642	105.675	0.73525	0.467181	1.5738	0.115533	0.417764
Chemotaxis protein CheC -- inhibitor of MCP methylation	47.7271	60.8981	34.556	-0.822201	0.523364	-1.57099	0.116184	0.417764
Phosphoenolpyruvate-dihydroxyacetone phosphotransferase (EC 2.7.1.121), ADP-binding subunit DhaL	43.8861	31.0605	56.7118	0.869118	0.551868	1.57486	0.115288	0.417764
Two-component sensor histidine kinase PleC	38.146	31.6721	44.6199	0.493691	0.315552	1.56453	0.117693	0.417764
Aspartyl-tRNA(Asn) amidotransferase subunit C (EC 6.3.5.6)	30.8705	24.6673	37.0738	0.598038	0.381694	1.5668	0.117162	0.417764
tRNA (Guanosine18-2'-O-) -methyltransferase (EC 2.1.1.34)	21.1327	26.8282	15.4372	-0.793054	0.504954	-1.57055	0.116288	0.417764
Additional periplasmic component NikK of nickel ECF transporter	15.8865	21.072	10.701	-0.942823	0.601462	-1.56755	0.116986	0.417764
Formate hydrogenlyase subunit 5	15.0871	19.6348	10.5394	-0.900036	0.571536	-1.57477	0.11531	0.417764
TATA-box binding protein	14.5377	6.511	22.5644	1.79326	1.14225	1.56994	0.11643	0.417764
NAD(P)H-flavin reductase (EC 1.5.1.29) (EC 1.16.1.3)	10.4107	5.2591	15.5622	1.56432	0.99915	1.56565	0.117431	0.417764
Substrate-specific component STY3230 of queuosine-regulated ECF transporter	10.2887	15.5962	76.5897	0.779535	0.49731	1.5675	0.116997	0.417764
Allantoinase (EC 3.5.2.5)	8.25501	4.76876	11.7413	1.30906	0.836633	1.56468	0.117658	0.417764
ATPase provides energy for both assembly of type IV secretion complex and secretion of T-DNA complex (VirB4)	3.18697	12.7821	0.765618	-2.76416	1.75297	-1.57685	0.114831	0.417764
N-acetylgalactosamine-6-phosphate deacetylase (EC 3.5.1.25)	2.80541	1.49463	4.11618	1.41365	0.901825	1.56754	0.116989	0.417764
Protein YcgL	2.73946	1.28471	4.19421	1.70613	1.08573	1.57141	0.116088	0.417764
Flagellar transcriptional activator FlhC	2.73216	1.02513	4.4392	2.10943	1.34151	1.57242	0.115852	0.417764
D-galactonate regulator, IclR family	1.84852	3.09307	5.12811	-2.30865	1.47384	-1.56642	0.117251	0.417764
Inner membrane transport protein YeiM, in cluster with pseudouridine metabolism operon	1.33179	0.434687	2.2289	2.20401	1.40014	1.57414	0.115455	0.417764
D-Galactonate repressor DgoR	1.30264	0.506043	2.09923	1.86385	1.18964	1.56673	0.117177	0.417764
Putative secretion accessory protein EsaA/YueB	1.29108	0.564713	7.75635	1.66976	1.06743	1.56428	0.117751	0.417764
Urease beta subunit (EC 3.5.1.5)	55.1104	32.3595	77.8612	1.27241	0.813855	1.56344	0.117949	0.417855
CobN component of cobalt chelatase involved in B12 biosynthesis	35.8194	48.5166	23.1222	-1.07447	0.687728	-1.56234	0.118207	0.417855
Bis(5'-nucleosyl)-tetraphosphatase, symmetrical (EC 3.6.1.41)	33.8045	21.8743	45.7347	1.06862	0.683719	1.56295	0.118063	0.417855
Isopentenyl phosphate kinase	5.76798	2.45916	9.07679	1.86233	1.19147	1.56305	0.118041	0.417855
Biofilm PGA synthesis deacetylase PgaB (EC 3.-)	3.7048	2.15979	5.24981	1.29081	0.826094	1.56255	0.118158	0.417855
Molybdopterin biosynthesis enzyme	39.9091	56.0144	23.8038	-1.22957	0.787597	-1.56117	0.118483	0.418525
Dihydrolipoamide dehydrogenase of pyruvate dehydrogenase complex (EC 1.8.1.4)	128.273	95.0298	161.517	0.768547	0.492707	1.55985	0.118796	0.419327
DNA topoisomerase VI subunit A (EC 5.99.1.3)	11.0951	4.63359	17.5566	1.92132	1.23222	1.55924	0.11894	0.419528
Taurine-binding periplasmic protein TauA	1.62396	0.558714	2.6892	2.27166	1.45834	1.5577	0.119304	0.420507
Ethanolamine ammonia-lyase heavy chain (EC 4.3.1.7)	39.4026	27.515	51.2902	0.904338	0.580882	1.55684	0.11951	0.420927
Flavodoxin	912.778	1039.33	1248.95	-0.401637	0.258149	-1.55584	0.119747	0.421296
Coenzyme F420 hydrogenase beta subunit (FrcB) (EC 1.12.98.1)	114.565	30.7721	198.358	2.6884	1.72884	1.55503	0.119938	0.421296
Nitrite reductase probable [NAD(P)H] subunit (EC 1.7.1.4)	38.3329	28.4564	48.2094	0.771758	0.496226	1.55525	0.119885	0.421296
Transcriptional regulator of catabolic arginine decarboxylase (adiA)	2.23437	0.806293	3.66245	2.16798	1.39426	1.55494	0.119961	0.421296
Carbamate kinase (EC 2.7.2.2)	483.05	401.216	564.884	0.494588	0.318247	1.5541	0.120161	0.421691
Lipoate synthase	611.786	767.955	455.616	-0.753305	0.485135	-1.55277	0.120477	0.422301
Thiamin ABC transporter, ATPase component	14.7665	10.4759	19.0571	0.885372	0.570235	1.55264	0.120508	0.422301
Putative permease PerM (= YfgO)	2.97152	1.84002	4.10301	1.17602	0.757886	1.55171	0.12073	0.422774
Ethanolamine utilization protein similar to PduT	51.6581	61.8451	41.4711	-0.583848	0.376532	-1.55059	0.120999	0.423409
Hexokinase (EC 2.7.1.1)	27.2082	17.077	37.3394	1.12208	0.723882	1.55009	0.121121	0.423531
N-acyl homoserine lactone hydrolase	7.34714	3.72561	10.9687	1.57328	1.01583	1.54876	0.121439	0.424033
Possible fucose ABC transporter, substrate-binding component	2.5725	3.98582	1.15918	-1.72533	1.11383	-1.54901	0.12138	0.424033
3-demethylubiquinone-9 3-methyltransferase (EC 2.1.1.64)	41.4617	33.6807	49.2428	0.567169	0.366437	1.54779	0.121672	0.424541
Inositol transport system ATP-binding protein	165.863	189.544	142.183	-0.415729	0.26882	-1.5465	0.121985	0.425327
Low molecular weight protein-tyrosine-phosphatase Wzb (EC 3.1.3.48)	1.93099	2.83667	1.02532	-1.50619	0.974662	-1.54535	0.122263	0.42599
Glutamate 5-kinase (EC 2.7.2.11)	1493.49	1133.11	1853.87	0.71029	0.459967	1.54422	0.122536	0.426635
Ferric enterobactin transport ATP-binding protein FepC (TC 3.A.1.14.2)	3.04901	4.60924	1.48879	-1.57474	1.02056	-1.54302	0.122827	0.427343
Hydrolase (HAD superfamily), YqeK	69.269	56.6153	271.529	0.537743	0.348871	1.54138	0.123224	0.428418
RNA methyltransferase, TrmA family	867.711	680.601	1054.82	0.632792	0.410738	1.54062	0.123409	0.428753
Quinone-reactive Ni/Fe-hydrogenase large chain (EC 1.12.5.1)	21.7029	28.5541	14.8516	-0.924155	0.600211	-1.53972	0.123629	0.429212
CRISPR-associated protein, CT1975 family	91.7301	59.4752	123.985	1.06202	0.690319	1.53844	0.123941	0.429986
DNA topoisomerase I (EC 5.99.1.2)	1368.01	1190.63	1545.39	0.37659	0.244909	1.53767	0.124128	0.43007
Methylenetetrahydrofolate dehydrogenase (NADP+) (EC 1.5.1.5) / Methenyltetrahydrofolate cyclohydrolase (EC 3.5.4.9)	59.9251	47.183	149.553	0.626652	0.407547	1.53762	0.124142	0.43007
2-Methylcitrate dehydratase AcnD	11.1124	6.34522	15.8797	1.33358	0.867933	1.5365	0.124417	0.430714
Substrate-specific component PdxU2 of predicted pyridoxin-related ECF transporter	93.7689	73.8838	113.654	0.625954	0.407685	1.53539	0.124688	0.431242
LSU ribosomal protein L7e (L30p)	10.2868	4.56877	16.0049	1.80127	1.17335	1.53515	0.124747	0.431242
LSU ribosomal protein L32p	2765.04	3235.82	2294.27	-0.496549	0.324194	-1.53164	0.125611	0.431357
Signal transduction histidine kinase CheA (EC 2.7.3.-)	296.323	370.734	221.911	-0.740762	0.482966	-1.53378	0.125084	0.431357
Zn-dependent hydrolase (beta-lactamase superfamily)	89.9751	72.4068	107.543	0.576902	0.376255	1.53327	0.125208	0.431357
4-hydroxybenzoate transporter	60.7107	75.1633	46.2581	-0.703534	0.45952	-1.53102	0.125765	0.431357
ATP-dependent DNA helicase UvrD/PcrA, actinomycete paralog	29.696	42.3381	17.054	-1.30154	0.84989	-1.53142	0.125666	0.431357
2-octaprenyl-3-methyl-6-methoxy-1,4-benzoquinol hydroxylase (EC 1.14.13.-)	11.5853	7.20543	15.9651	1.14814	0.749973	1.53091	0.125792	0.431357
Putative alpha-glucosidase (EC 3.2.1.-)	7.63821	9.93698	5.33944	-0.880351	0.574522	-1.53232	0.125444	0.431357
Urea ABC transporter, ATPase protein UrtD	4.05212	2.36749	5.73674	1.22219	0.798454	1.53069	0.125846	0.431357
Cytochrome oxidase biogenesis protein Surf1, facilitates heme A insertion	2.80566	4.05578	1.55554	-1.41074	0.920787	-1.5321	0.125498	0.431357
NADH oxidoreductase hcr (EC 1.-.-.-)	1.79917	0.831121	2.76721	1.6841	1.09753	1.53445	0.12492	0.431357
Nitrogenase (iron-iron) reductase and maturation protein AnfH	1.47701	2.57701	0.377019	-2.42364	1.5816	-1.5324	0.125424	0.431357
Heme ABC transporter (Streptococcus), permease protein	1.25504	2.05589	0.454184	-1.92734	1.25871	-1.53121	0.125717	0.431357
Pyridine nucleotide-disulphide oxidoreductase associated with reductive pyrimidine catabolism	10.5496	13.9922	7.10694	-0.978135	0.639413	-1.52974	0.126081	0.43186
LSU ribosomal protein L17p	4138.53	4872.18	3404.87	-0.516843	0.338068	-1.52882	0.12631	0.432338
Uracil-DNA glycosylase, family 1	647.784	534.956	760.612	0.507818	0.332258	1.52839	0.126417	0.432399
Ribonuclease P protein component (EC 3.1.26.5)	416.43	353.314	479.546	0.44052	0.288384	1.52754	0.126626	0.432809
Exodeoxyribonuclease III (EC 3.1.11.2)	596.274	530.303	662.244	0.319733	0.209611	1.52536	0.12717	0.432925
N-Acetyl-D-glucosamine ABC transport system, permease protein 1	337.136	256.736	417.536	0.702851	0.460812	1.52524	0.127198	0.432925
Anaerobic glycerol-3-phosphate dehydrogenase subunit B (EC 1.1.5.3)	205.136	266.275	143.997	-0.887801	0.581423	-1.52695	0.126775	0.432925
Lysine-specific permease	14.0341	15.6661	101.99	0.928725	0.609063	1.52484	0.127299	0.432925
DNA topoisomerase VI subunit B (EC 5.99.1.3)	12.1704	4.99613	19.3446	1.95185	1.27861	1.52655	0.126874	0.432925
Acyl carrier protein phosphodiesterase (EC 3.1.4.14)	10.8382	8.0319	13.6446	0.787423	0.516497	1.52454	0.127373	0.432925
NMN phosphatase (EC 3.1.3.5)	8.541	12.1092	4.97284	-1.28405	0.842151	-1.52473	0.127328	0.432925
Alpha-amylase SusG (EC 3.2.1.1)	7.62389	11.2315	4.01627	-1.4959	0.980804	-1.52517	0.127216	0.432925
L-lactate dehydrogenase (EC 1.1.2.3)	195.593	236.314	154.872	-0.610106	0.400854	-1.52201	0.128005	0.433362
N5-methyltetrahydromethanopterin:coenzyme M methyltransferase subunit E (EC 2.1.1.86)	91.4846	26.1489	156.82	2.58424	1.69706	1.52277	0.127815	0.433362
ABC transporter involved in cytochrome c biogenesis, ATPase component CcmA	27.3723	32.5554	22.1892	-0.554896	0.36461	-1.52189	0.128037	0.433362
Alpha-glucosides-binding periplasmic protein AglE precursor	24.6465	34.2724	15.0207	-1.19965	0.787975	-1.52245	0.127896	0.433362
Pyrimidine deaminase eukaryotic (EC 3.5.4.26)	6.62727	9.24389	4.01065	-1.17758	0.773153	-1.52308	0.127738	0.433362
Hemoglobin-like protein HbO	5.856	9.26441	2.44758	-1.87031	1.22877	-1.5221	0.127985	0.433362
Predicted Zn-ribbon RNA-binding protein with a function in translation	5.1963	2.0768	8.3158	1.99788	1.31321	1.52137	0.128166	0.433497
Exopolysaccharide biosynthesis transcriptional activator EpsA	93.7749	73.8498	113.7	0.622054	0.409002	1.52091	0.128284	0.433593
peptidoglycan lytic protein P45	12.8876	9.22498	16.5503	0.859323	0.56529	1.52015	0.128474	0.433936
HPr kinase/phosphorylase (EC 2.7.1.-) (EC 2.7.4.-)	312.86	361.312	264.409	-0.448981	0.295654	-1.5186	0.128863	0.434947
Uronate isomerase (EC 5.3.1.12)	148.522	180.959	116.085	-0.643756	0.424126	-1.51784	0.129054	0.434995
Betaine reductase component B beta subunit (EC 1.21.4.4)	7.26958	4.68657	18.9953	1.06278	0.70033	1.51755	0.129129	0.434995
Glutathione S-transferase, omega (EC 2.5.1.18)	6.27176	3.93684	8.60667	1.14438	0.754134	1.51748	0.129146	0.434995
Energy-conserving hydrogenase (ferredoxin), subunit F	7.19567	4.70614	9.68519	1.01568	0.669501	1.51707	0.129248	0.435036
DNA-binding protein HU-beta	5881.32	4280.85	7481.78	0.805442	0.531577	1.51519	0.129723	0.436031
Zn-dependent hydrolase, RNA-metabolising	7.04785	4.14228	9.95342	1.28506	0.848054	1.51531	0.129695	0.436031
internalin, putative	43.523	102.077	56.8888	0.92544	0.610927	1.51481	0.12982	0.436054
Coproporphyrinogen III oxidase, oxygen-independent (EC 1.3.99.22)	126.701	97.7392	155.662	0.67425	0.445996	1.51179	0.130589	0.437678
Glycerol uptake operon antiterminator regulatory protein	70.2731	53.4479	87.0983	0.706722	0.46757	1.51148	0.130666	0.437678
Family 13 glycosyl hydrolase, row 724	25.8021	31.7362	19.8681	-0.679591	0.449587	-1.51159	0.130638	0.437678
DNA-directed RNA polymerase I largest subunit (EC 2.7.7.6)	1.96995	7.36458	3.20277	2.13226	1.41103	1.51114	0.130752	0.437678
Rhodanese-like domain required for thiamine synthesis	1.53736	0.896701	2.17803	1.39838	0.925386	1.51114	0.130754	0.437678
Periplasmic beta-glucosidase (EC 3.2.1.21)	1751.03	1343.8	2158.26	0.683363	0.452604	1.50985	0.131082	0.437687
L-serine dehydratase, alpha subunit (EC 4.3.1.17)	312.678	238.14	387.216	0.70309	0.46548	1.51046	0.130926	0.437687
Putative Nudix hydrolase YfcD (EC 3.6.-.-)	112.313	133.676	90.9497	-0.550829	0.364942	-1.50936	0.131207	0.437687
Thiamin-phosphate pyrophosphorylase-like protein	9.57475	5.68876	13.4607	1.25232	0.829634	1.50949	0.131175	0.437687
Laminarinase (EC 3.2.1.39)	5.55456	8.18903	2.92009	-1.50951	0.999802	-1.50981	0.131093	0.437687
Segregation and condensation protein A	198.821	161.139	236.503	0.555664	0.368279	1.50881	0.131347	0.437853
Glutamate synthase [NADPH] large chain (EC 1.4.1.13)	1262.53	1471.54	1860.58	-0.482178	0.319881	-1.50737	0.131716	0.437882
Hydroxymethylpyrimidine ABC transporter, transmembrane component	31.8409	51.3211	38.3796	0.614872	0.407818	1.50771	0.131628	0.437882
Proton/glutamate symport protein	9.49693	12.8537	6.14017	-1.07923	0.71547	-1.50842	0.131448	0.437882
Resolvase/integrase Bin	5.57644	3.61847	7.5344	1.08428	0.719319	1.50737	0.131716	0.437882
Ornithine aminotransferase (EC 2.6.1.13)	98.5255	121.795	75.2563	-0.695558	0.461648	-1.50669	0.131891	0.438164
NLP/P60 family protein	659.634	527.859	791.409	0.584646	0.38826	1.50581	0.132116	0.438383
Glutamyl-tRNA(Gln) amidotransferase subunit A (EC 6.3.5.7)	43.1651	55.7672	30.5629	-0.859198	0.570621	-1.50573	0.132138	0.438383
Prephenate and/or arogenate dehydrogenase (unknown specificity) (EC 1.3.1.12)(EC 1.3.1.43)	304.233	342.592	265.875	-0.367151	0.244163	-1.50372	0.132655	0.439198
Translation elongation factor 2	173.603	550.664	247.821	1.31748	0.875826	1.50428	0.13251	0.439198
Internalin-like protein (LPXTG motif) Lin1204 homolog	6.02031	3.40444	8.63618	1.37193	0.91223	1.50393	0.132599	0.439198
Manganese ABC transporter, periplasmic-binding protein SitA	6.94145	5.01407	23.2554	0.784754	0.522207	1.50276	0.1329	0.439412
DeoR-type transcriptional regulator YihW	3.28814	1.65519	4.92109	1.57993	1.05128	1.50286	0.132874	0.439412
2-oxoglutarate/malate translocator	34.7639	18.3706	51.1572	1.46712	0.976686	1.50214	0.133062	0.439648
Stage 0 sporulation protein J	1382.23	1577.99	1186.48	-0.410936	0.273691	-1.50146	0.133236	0.439729
SSU ribosomal protein S18e (S13p)	26.7054	93.6817	38.8901	1.41792	0.944658	1.50099	0.133358	0.439729
Endonuclease VIII	2.066	0.941752	3.19026	1.81923	1.21179	1.50128	0.133284	0.439729
V-type ATP synthase subunit B (EC 3.6.3.14)	1943.51	1694.66	2192.36	0.371902	0.247913	1.50013	0.13358	0.439744
UDP-N-acetylmuramoylalanyl-D-glutamate--2,6-diaminopimelate ligase (EC 6.3.2.13)	988.865	1068.8	1174.38	-0.234103	0.156186	-1.49888	0.133906	0.439744
RNA polymerase sporulation specific sigma factor SigE	93.8152	170.809	275.644	-0.586792	0.391333	-1.49947	0.133752	0.439744
RNA polymerase associated protein RapA (EC 3.6.1.-)	30.2159	23.0765	37.3553	0.695687	0.463931	1.49955	0.133731	0.439744
Formiminoglutamase (EC 3.5.3.8)	10.983	7.82293	14.1431	0.854246	0.569465	1.50008	0.133592	0.439744
Galactonate dehydratase (EC 4.2.1.6)	4.55333	3.07091	6.03575	1.02892	0.686328	1.49917	0.133831	0.439744
Various polyols ABC transporter, permease component 1	3.92008	2.22899	5.61117	1.2466	0.832383	1.49762	0.134231	0.439974
Hemoglobin-dependent two component system response regulator HrrA	3.83393	2.49897	5.16889	1.10572	0.738345	1.49756	0.134248	0.439974
GTP cyclohydrolase III (EC 3.5.4.29)	3.59921	1.44194	5.75647	1.98708	1.32647	1.49802	0.134129	0.439974
D-erythrose-4-phosphate dehydrogenase (EC 1.2.1.72)	12.7953	7.35079	18.2397	1.31621	0.879678	1.49624	0.134591	0.44057
Acetoacetyl-CoA synthetase (EC 6.2.1.16)	5.60504	3.749	7.46108	1.03212	0.690008	1.49582	0.134702	0.44057
Nitric-oxide reductase (EC 1.7.99.7), quinol-dependent	4.08693	5.64949	13.6007	-1.20019	0.802328	-1.49589	0.134683	0.44057
Transcriptional regulator of rhamnose utilization, DeoR family	25.6986	38.9225	33.0388	0.841291	0.563077	1.4941	0.13515	0.44174
LSU ribosomal protein L29p (L35e)	1365.74	1049.65	1681.82	0.680271	0.455789	1.49252	0.135564	0.442349
Vancomycin B-type resistance protein VanW	302.696	241.487	363.905	0.592586	0.397085	1.49234	0.13561	0.442349
Stage III sporulation protein AA	23.2629	28.7244	17.8014	-0.684733	0.458796	-1.49246	0.135579	0.442349
L-proline glycine betaine binding ABC transporter protein ProX (TC 3.A.1.12.1)	153.36	121.649	185.071	0.604889	0.405767	1.49073	0.136032	0.442538
YjbQ (alternate ThiE)	16.8994	21.9698	11.8289	-0.871448	0.584427	-1.49111	0.135931	0.442538
Group 2 RNA polymerase sigma factor	2.59921	3.92561	1.27281	-1.64661	1.10454	-1.49077	0.136021	0.442538
Putative tRNA-m1A22 methylase	1.81342	0.926696	2.70013	1.61354	1.08175	1.49161	0.135801	0.442538
Maltose/maltodextrin ABC transporter, substrate binding periplasmic protein MalE	1581.01	1963.64	1198.39	-0.712351	0.478764	-1.4879	0.136778	0.44353
Phosphopentomutase (EC 5.4.2.7)	516.472	433.424	599.52	0.468447	0.31534	1.48553	0.137404	0.44353
3-deoxy-D-manno-octulosonic-acid transferase (EC 2.-.-.-)	426.708	493.857	359.56	-0.458941	0.309108	-1.48473	0.137616	0.44353
Putative permease often clustered with de novo purine synthesis	378.145	452.003	304.287	-0.56922	0.383266	-1.48518	0.137496	0.44353
N-acetylmannosamine-6-phosphate 2-epimerase (EC 5.1.3.9)	147.701	176.879	118.523	-0.580653	0.390958	-1.48521	0.137489	0.44353
Thiazole biosynthetic enzyme Thi4	55.2805	32.0714	78.4896	1.28792	0.867399	1.48481	0.137595	0.44353
Probable glycerol transport protein	49.2944	33.5716	65.0172	0.961829	0.646937	1.48674	0.137083	0.44353
Conjugative transposon protein TraE	34.8562	26.302	43.4104	0.716075	0.48141	1.48745	0.136895	0.44353
Methyl coenzyme M reductase alpha subunit (EC 2.8.4.1)	21.4482	8.23574	34.6607	2.0749	1.39696	1.4853	0.137465	0.44353
Phosphosulfolactate synthase (EC 4.4.1.19)	2.62233	1.12567	4.119	1.87602	1.26342	1.48487	0.137578	0.44353
proteasome regulatory subunit Rpn2	2.33328	12.0635	13.4789	1.57203	1.05725	1.4869	0.137042	0.44353
Thiol:disulfide oxidoreductase associated with MetSO reductase	2.32361	1.18427	3.46295	1.47851	0.995038	1.48588	0.137311	0.44353
ComF operon protein A, DNA transporter ATPase	2.24637	1.324	3.16874	1.32729	0.893642	1.48526	0.137474	0.44353
Putative insecticidal toxin complex	1.28777	2.12198	0.453557	-1.98962	1.33728	-1.48781	0.136801	0.44353
Urease gamma subunit (EC 3.5.1.5)	79.3149	50.6311	107.999	1.09558	0.73824	1.48405	0.137796	0.443816
Alpha-N-arabinofuranosidase (EC 3.2.1.55)	661.231	783.852	538.61	-0.541921	0.365418	-1.48302	0.13807	0.443942
Glycolate utilization operon transcriptional activator GlcC	8.11738	6.09298	10.1418	0.781822	0.527236	1.48287	0.138109	0.443942
Outer membrane receptor for ferric coprogen and ferric-rhodotorulic acid	1.78365	0.445321	3.12199	2.63023	1.77294	1.48354	0.137931	0.443942
Zn-dependent hydrolase, RNA-metabolising, CPSF 100 kDa analog	2027.01	1663.99	2390.03	0.522608	0.352567	1.48229	0.138262	0.443957
Ribose ABC transport system, ATP-binding protein RbsA (TC 3.A.1.2.1)	583.749	481.07	686.428	0.513518	0.346465	1.48216	0.138297	0.443957
Inactive homolog of metal-dependent proteases, putative molecular chaperone	568.699	650.462	486.937	-0.418231	0.282344	-1.48128	0.138532	0.444418
Acetoin catabolism protein X	20.5168	23.1702	267.014	2.12971	1.4385	1.48051	0.138738	0.444787
Inosine-uridine preferring nucleoside hydrolase (EC 3.2.2.1)	184.074	148.775	219.374	0.563224	0.380772	1.47916	0.139096	0.444812
Ethanolamine utilization protein EutA	19.2949	13.97	24.6198	0.832115	0.562581	1.4791	0.139112	0.444812
Chitobiose-specific 6-phospho-beta-glucosidase ChbF (EC 3.2.1.86)	13.5996	10.7796	16.4196	0.64306	0.434591	1.47969	0.138955	0.444812
LysR family transcriptional regulator YnfL	11.1944	8.48749	13.9013	0.724591	0.489787	1.4794	0.139033	0.444812
Gene SCO4494, often clustered with other genes in menaquinone via futalosine pathway	23.6133	30.8611	16.3655	-0.922171	0.624221	-1.47732	0.139591	0.446048
RNA polymerase sigma-54 factor RpoN	2542.67	2137.67	2947.66	0.463388	0.31399	1.4758	0.139996	0.446179
Cell division protein MraZ	738.268	840.684	635.853	-0.403545	0.273386	-1.4761	0.139916	0.446179
Melibiose carrier protein, Na+/melibiose symporter	113.874	135.096	92.6523	-0.543337	0.368251	-1.47545	0.140091	0.446179
Signal-transduction regulatory protein FlgR	19.107	24.205	14.009	-0.802365	0.543752	-1.47561	0.140049	0.446179
S-formylglutathione hydrolase (EC 3.1.2.12)	9.44325	5.49459	13.3919	1.29468	0.877434	1.47553	0.14007	0.446179
Duplicated ATPase component TTE1589 of energizing module of predicted methylthioadenosine ECF transporter	2.04325	0.914989	3.17152	1.66491	1.12917	1.47445	0.140361	0.446744
Flagellin protein FlaA	4109.8	5424.25	2795.34	-0.956521	0.649159	-1.47348	0.140622	0.446903
Hypoxanthine-guanine phosphoribosyltransferase (EC 2.4.2.8)	582.232	492.321	672.142	0.450449	0.30599	1.4721	0.140993	0.446903
O-antigen flippase Wzx	102.756	84.4163	121.095	0.516734	0.351203	1.47133	0.141203	0.446903
Predicted galacto-N-biose-/lacto-N-biose I ABC transporter, permease component 2	76.7219	108.657	44.7873	-1.27793	0.868251	-1.47185	0.141062	0.446903
Conjugative transposon protein TraK	26.2612	18.9927	33.5297	0.821762	0.557832	1.47313	0.140715	0.446903
Protein secretion chaperonin CsaA	13.8353	7.97509	19.6955	1.31206	0.891027	1.47253	0.140878	0.446903
Pyruvate:ferredoxin oxidoreductase, porF subunit (EC 1.2.7.1)	10.5661	5.01844	16.1138	1.67482	1.13728	1.47266	0.140843	0.446903
Ferric hydroxamate ABC transporter (TC 3.A.1.14.3), ATP-binding protein FhuC	8.90257	5.91442	11.8907	0.995469	0.676668	1.47113	0.141255	0.446903
Substrate-specific component NiaX of predicted niacin ECF transporter	2.91226	1.72177	4.10275	1.31434	0.893592	1.47085	0.141331	0.446903
Iron compound ABC uptake transporter substrate-binding protein PiaA	1.41223	2.3422	0.482252	-2.25755	1.53322	-1.47242	0.140906	0.446903
General secretion pathway protein A	3.67573	5.09509	2.25636	-1.13583	0.772677	-1.47	0.141563	0.447346
Hydroxymethylpyrimidine ABC transporter, ATPase component	77.1139	55.2475	98.9802	0.849016	0.578021	1.46883	0.141879	0.448052
Flagellar biosynthesis protein FliZ	2.67006	3.47011	1.87001	-0.893936	0.609227	-1.46733	0.142287	0.449048
Transcriptional activator MetR	3.94004	2.03905	5.84104	1.53155	1.04407	1.46691	0.142401	0.449117
Candidate gene for the hypothesized phosphomevalonate decarboxylase	19.9264	9.87233	29.9804	1.59921	1.09055	1.46642	0.142533	0.449242
Branched-chain amino acid transport ATP-binding protein LivF (TC 3.A.1.4.1)	335.812	423.254	395.383	0.519269	0.354366	1.46535	0.142826	0.44925
putative ATP-dependent DNA helicase YjcD	45.8391	54.2219	37.4564	-0.533961	0.36445	-1.46511	0.14289	0.44925
Predicted trehalose ABC transporter, permease component 2, Archaea-type	3.6017	2.49172	4.71167	0.88134	0.601574	1.46506	0.142905	0.44925
Alpha-aminoadipate aminotransferase (EC 2.6.1.39)	3.1669	4.48288	1.85093	-1.21864	0.831379	-1.4658	0.142702	0.44925
Phospholipase A1 precursor (EC 3.1.1.32, EC 3.1.1.4)	72.0276	51.6602	92.395	0.833293	0.569405	1.46345	0.143345	0.450341
Predicted secreted alpha-N-acetylgalactosaminidase (EC 3.2.1.49)	357.406	423.447	291.366	-0.540949	0.369901	-1.46242	0.143627	0.450642
Hydroxyethylthiazole kinase (EC 2.7.1.50)	93.7916	111.253	76.3302	-0.543181	0.371423	-1.46243	0.143623	0.450642
Coagulation factor XIa, protease S01.213	1.78562	0.672307	2.89893	2.03642	1.39305	1.46185	0.143784	0.450843
Serine/threonine protein kinase (EC 2.7.11.1) PpkA	1.62618	2.44921	0.80314	-1.52765	1.04531	-1.46143	0.143897	0.450907
Sirohydrochlorin ferrochelatase (EC 4.99.1.4)	4.30665	2.66139	5.95192	1.159	0.794356	1.45905	0.144552	0.45267
COG1649 predicted glycoside hydrolase	1236.72	927.315	1546.12	0.737096	0.505399	1.45844	0.144719	0.452898
Oligopeptide transport system permease protein OppC (TC 3.A.1.5.1)	2173.37	1531.3	2815.43	0.878725	0.603079	1.45706	0.145099	0.453504
Indole-3-pyruvate decarboxylase (EC 4.1.1.74)	1.40075	0.573578	2.22792	1.94092	1.33194	1.45721	0.145058	0.453504
Two-component regulator of vir regulon. VirA is a transmembrane histidine kinase	157.516	85.4977	229.535	1.42489	0.978745	1.45583	0.14544	0.454278
Predicted sialic acid transporter	78.4688	58.3426	98.595	0.758754	0.521489	1.45498	0.145676	0.45461
Z-ring-associated protein ZapA	11.9859	6.89523	17.0766	1.31461	0.903658	1.45477	0.145734	0.45461
Phenylacetate-coenzyme A ligase (EC 6.2.1.30) PaaF	2.10081	1.24624	2.95538	1.04499	0.718584	1.45424	0.145881	0.454777
Putative ABC transporter (ATP-binding protein), spy1791 homolog	2.02476	0.692596	3.35693	2.17543	1.49669	1.45349	0.146088	0.455131
Histidinol-phosphatase [alternative form] (EC 3.1.3.15)	9.01192	13.7515	4.27237	-1.70021	1.17072	-1.45227	0.146426	0.455893
tRNA 5-methylaminomethyl-2-thiouridine synthase TusC	1.62233	0.609908	2.63474	2.13128	1.46875	1.45109	0.146756	0.456626
PTS system, galactose-inducible IIA component (EC 2.7.1.69)	1.5666	0.775574	2.35763	1.62258	1.1185	1.45068	0.14687	0.456688
Tryptophanyl-tRNA synthetase (EC 6.1.1.2)	1745	1471	2018.99	0.456916	0.315098	1.45008	0.147038	0.456917
ATPase component CbiO of energizing module of cobalt ECF transporter	15.798	12.3663	19.2297	0.671907	0.463606	1.44931	0.147252	0.457292
Efflux pump Lde	25.5846	35.0394	16.1298	-1.12182	0.774526	-1.4484	0.147506	0.457686
5-keto-D-gluconate 5-reductase (EC 1.1.1.69)	7.56955	5.96529	9.1738	0.66858	0.46167	1.44818	0.147568	0.457686
DNA gyrase subunit B (EC 5.99.1.3)	8320.34	6890.59	9750.1	0.500847	0.346068	1.44725	0.147827	0.458109
Predicted galacto-N-biose-/lacto-N-biose I ABC transporter, periplasmic substrate-binding protein	351.239	482.23	220.248	-1.13086	0.78154	-1.44697	0.147906	0.458109
Probable exosome complex exonuclease 2 (EC 3.1.13.-)	10.5038	5.10371	15.9038	1.62855	1.12572	1.44668	0.147987	0.458109
Archaeal DNA polymerase II small subunit (EC 2.7.7.7)	5.3889	2.51101	8.26678	1.70296	1.17859	1.44492	0.14848	0.459342
Iron-sulfur cluster assembly scaffold protein IscU	79.0809	93.5866	64.5753	-0.528991	0.366312	-1.4441	0.14871	0.45947
Predicted galactoside ABC transporter type II, permease protein 2	1.4469	0.726206	2.16759	1.49337	1.03409	1.44413	0.148702	0.45947
2-methylcitrate dehydratase FeS dependent (EC 4.2.1.79)	3.58915	1.81536	5.36294	1.5636	1.08417	1.44221	0.149242	0.460819
Fructokinase (EC 2.7.1.4)	1220.01	1420.88	1019.14	-0.479777	0.333057	-1.44052	0.149719	0.461998
tRNA-dependent lipid II--L-alanine ligase	3.04251	1.84417	27.9827	1.0822	0.751569	1.43992	0.14989	0.462233
SSU ribosomal protein S19p (S15e)	2194.7	1754.86	2634.53	0.586335	0.407651	1.43833	0.150342	0.463037
tRNA delta(2)-isopentenylpyrophosphate transferase (EC 2.5.1.8)	1047.4	919.692	1175.11	0.353911	0.246033	1.43847	0.150301	0.463037
Legionaminic acid synthase (EC 2.5.1.56)	7.41167	4.65345	10.1699	1.1497	0.799551	1.43793	0.150454	0.463089
Threonine synthase (EC 4.2.3.1)	1439.12	1329.19	1549.05	0.220561	0.153457	1.43728	0.150638	0.463272
COG2047: Uncharacterized protein (ATP-grasp superfamily)	9.43976	4.2583	14.6212	1.77149	1.23273	1.43705	0.150704	0.463272
Sirohydrochlorin cobaltochelatase CbiK (EC 4.99.1.3)	703.572	814.066	593.079	-0.458305	0.320491	-1.43001	0.152714	0.463294
Lipoprotein signal peptidase (EC 3.4.23.36)	626.275	551.418	701.133	0.347075	0.242281	1.43253	0.151992	0.463294
Sucrose operon repressor ScrR, LacI family	126.311	108.403	144.219	0.41572	0.290032	1.43336	0.151755	0.463294
Stage V sporulation protein B	82.4722	63.5853	101.359	0.676802	0.472144	1.43347	0.151725	0.463294
Cytosol aminopeptidase PepA (EC 3.4.11.1)	59.4859	72.0969	46.8748	-0.612589	0.427172	-1.43406	0.151556	0.463294
Two-component response regulator, associated with ferric iron transporter, SPy1062 homolog	51.563	42.853	60.273	0.485464	0.338631	1.43361	0.151685	0.463294
Firmicutes ribosomal L7Ae family protein	48.7696	38.1393	59.3999	0.646299	0.451164	1.43251	0.151997	0.463294
Fructose-1,6-bisphosphatase, GlpX type (EC 3.1.3.11)	33.052	23.0583	43.0458	0.897023	0.625987	1.43297	0.151866	0.463294
Heparin cofactor II, protease inhibitor I04.019	26.0198	16.0153	36.0243	1.16266	0.812301	1.43131	0.152341	0.463294
SSU ribosomal protein S27e	20.8731	10.4326	31.3135	1.58718	1.10632	1.43464	0.151389	0.463294
Flagellar protein FlgJ [peptidoglycan hydrolase] (EC 3.2.1.-)	19.3887	23.5415	15.2359	-0.636441	0.444021	-1.43336	0.151756	0.463294
UDP-N-acetylmuramoylalanyl-D-glutamate--L,L-2,6-diaminopimelate ligase	10.0449	7.05865	13.0311	0.926872	0.646509	1.43366	0.15167	0.463294
Hypothetical transcriptional regulator YqhC	9.64673	6.88302	12.4104	0.818261	0.571815	1.43099	0.152434	0.463294
(S)-3-O-geranylgeranylglyceryl phosphate synthase	9.10468	3.86832	14.341	1.89221	1.32264	1.43064	0.152534	0.463294
Dephospho-CoA kinase archaeal, predicted (EC 2.7.1.24)	7.31665	3.96142	10.6719	1.41038	0.98569	1.43085	0.152473	0.463294
N5-methyltetrahydromethanopterin:coenzyme M methyltransferase subunit G (EC 2.1.1.86)	4.0456	1.60851	6.48268	2.00804	1.40287	1.43138	0.152322	0.463294
Microbial collagenase (EC 3.4.24.3)	3.48157	5.31053	1.65261	-1.65174	1.15073	-1.43538	0.151178	0.463294
Tagatose-1-phosphate kinase TagK	3.25851	1.63632	4.8807	1.58845	1.11071	1.43012	0.152682	0.463294
Phage antitermination protein Q	2.75967	1.54457	3.97477	1.43822	1.00441	1.43191	0.152171	0.463294
Glucose ABC transporter, ATP-binding subunit (EC 3.6.3.-)	2.63003	1.37517	3.88489	1.51342	1.05577	1.43348	0.151722	0.463294
Hyaluronan synthase (EC 2.4.1.212)	1.83679	0.983152	2.69043	1.51823	1.06021	1.432	0.152143	0.463294
CO dehydrogenase accessory protein CooC (nickel insertion)	321.762	254.132	389.392	0.615825	0.430775	1.42958	0.152839	0.463383
Phosphate acetyltransferase (EC 2.3.1.8)	1347.72	1499.25	1196.18	-0.326492	0.228989	-1.4258	0.153927	0.464789
DNA polymerase III delta subunit (EC 2.7.7.7)	452.233	512.874	810.983	-0.390874	0.274429	-1.42431	0.154355	0.464789
Peptidyl-tRNA hydrolase (EC 3.1.1.29)	414.376	465.21	363.543	-0.355913	0.249653	-1.42563	0.153975	0.464789
Amino acid-binding ACT	237.978	207.631	268.326	0.36859	0.258659	1.425	0.154157	0.464789
Malate permease	212.739	157.534	267.944	0.768433	0.53899	1.42569	0.153958	0.464789
Ribosome modulation factor	57.5569	23.6248	91.489	1.95465	1.37229	1.42437	0.15434	0.464789
Proteasome subunit beta (EC 3.4.25.1), archaeal	32.5363	13.4535	51.6191	1.93843	1.35853	1.42685	0.153622	0.464789
Putative transcription antitermination protein NusG	21.1108	8.91262	33.309	1.89803	1.33187	1.42509	0.154132	0.464789
Flavodoxin reductases (ferredoxin-NADPH reductases) family 1	13.4768	8.28099	18.6726	1.1708	0.821978	1.42437	0.15434	0.464789
Nucleoside-specific channel-forming protein Tsx precursor	9.52629	5.11195	13.9406	1.45478	1.02037	1.42574	0.153943	0.464789
Choline ABC transport system, ATP-binding protein OpuBA	5.73273	3.64511	7.82035	1.12872	0.791378	1.42628	0.153789	0.464789
Oligopeptide ABC transporter, periplasmic oligopeptide-binding protein OppA (TC 3.A.1.5.1)	6327.89	4782.87	7872.91	0.719047	0.505391	1.42275	0.154808	0.465286
Putative metal chaperone, involved in Zn homeostasis, GTPase of COG0523 family	207.205	240.626	173.785	-0.468798	0.329416	-1.42312	0.154702	0.465286
Soluble cytochrome b562	5.3414	2.80279	7.88002	1.51802	1.06691	1.42281	0.154791	0.465286
Fumarylacetoacetase (EC 3.7.1.2)	5.47881	7.87824	16.3715	-1.34611	0.94665	-1.42198	0.155033	0.465675
Haemolysin expression modulating protein	16.2687	6.4293	26.1081	2.0234	1.4238	1.42113	0.155279	0.465838
Transcription repressor of multidrug efflux pump acrAB operon, TetR (AcrR) family	14.7254	19.3213	10.1296	-0.938771	0.660448	-1.42142	0.155196	0.465838
Arabinan endo-1,5-alpha-L-arabinosidase (EC 3.2.1.99)	151.278	188.108	114.449	-0.718653	0.506003	-1.42026	0.155533	0.466312
Potassium-transporting ATPase B chain (EC 3.6.3.12) (TC 3.A.3.7.1)	49.7119	98.7876	59.7075	0.580376	0.408886	1.41941	0.15578	0.466763
3-dehydroquinate synthase (EC 4.2.3.4)	793.93	689.984	1749.58	0.378278	0.266781	1.41794	0.15621	0.46693
capsular polysaccharide biosynthesis protein	418.073	335.064	501.083	0.580871	0.40967	1.4179	0.15622	0.46693
Pyridoxine biosynthesis glutamine amidotransferase, glutaminase subunit (EC 2.4.2.-)	159.631	205.275	113.988	-0.851166	0.600038	-1.41852	0.156039	0.46693
Ribose/xylose/arabinose/galactoside ABC-type transport systems, permease component 2	2.25382	1.06449	3.44315	1.734	1.22246	1.41845	0.15606	0.46693
Cytidine deaminase (EC 3.5.4.5)	736.655	662.687	810.622	0.291901	0.206019	1.41687	0.156522	0.467543
Cytochrome c-type biogenesis protein CcdA (DsbD analog)	186.794	123.68	249.907	1.01617	0.717857	1.41557	0.156903	0.46831
Uncharacterized protein YaiN in in formaldehyde detoxification operon	8.77384	4.94306	12.6046	1.32129	0.933554	1.41533	0.156971	0.46831
ATP-dependent RNA helicase DbpA	9.19965	12.7346	5.66473	-1.16993	0.827397	-1.41399	0.157364	0.468618
Ribonuclease P protein component 3 (EC 3.1.26.5)	1.81477	0.805261	2.82428	1.82002	1.28712	1.41403	0.157353	0.468618
Uncharacterized protein YfaU	1.32656	0.658331	1.99479	1.49374	1.05625	1.41418	0.157308	0.468618
FIG002571: 4-hydroxybenzoyl-CoA thioesterase domain protein	4.97248	6.31015	3.63481	-0.871293	0.616568	-1.41313	0.157616	0.469082
3-oxoacyl-[acyl-carrier protein] reductase paralog (EC 1.1.1.100) in cluster with unspecified monosaccharide transporter	2.70679	1.60639	3.80719	1.32326	0.936756	1.41259	0.157775	0.469267
ATP phosphoribosyltransferase regulatory subunit (EC 2.4.2.17)	84.6652	99.5532	69.7772	-0.512681	0.363182	-1.41164	0.158057	0.469819
Guanylate kinase (EC 2.7.4.8)	483.608	445.182	522.034	0.229639	0.162748	1.41101	0.158241	0.470018
Nucleoside permease NupC	82.3765	56.1029	108.65	0.952889	0.675519	1.4106	0.158362	0.470018
Flagellar hook-associated protein FlgL	53.2342	68.1406	38.3277	-0.837015	0.593449	-1.41042	0.158414	0.470018
Fumarate hydratase class II (EC 4.2.1.2)	1015.09	736.576	1293.6	0.81301	0.57684	1.40942	0.158711	0.470036
Mevalonate kinase (EC 2.7.1.36)	9.23136	5.17431	13.2884	1.34	0.950619	1.40961	0.158656	0.470036
N-acetylglucosamine-regulated outer membrane porin	1.81304	0.910114	2.71596	1.63399	1.15905	1.40977	0.158607	0.470036
Phage terminase small subunit	6.04526	4.03317	8.05735	0.991014	0.703519	1.40865	0.158938	0.470421
Flagellar protein FlbB	2.44834	3.72716	1.16953	-1.68868	1.19983	-1.40743	0.159299	0.471202
N-Acetylneuraminate cytidylyltransferase (EC 2.7.7.43)	272.989	217.656	328.323	0.59177	0.420637	1.40684	0.159474	0.471434
ribosomal protein L7Ae family protein	40.7399	34.001	171.673	0.481054	0.342101	1.40617	0.159673	0.471733
Ribose/xylose/arabinose/galactoside ABC-type transport systems, periplasmic sugar binding protein	2.16965	1.11888	3.22042	1.4548	1.03547	1.40497	0.16003	0.472503
Glucose-1-phosphate thymidylyltransferase (EC 2.7.7.24)	1271.55	1387.4	1155.7	-0.264743	0.188538	-1.40419	0.160263	0.472903
Glycogen phosphorylase (EC 2.4.1.1)	4581.37	5019.15	4143.59	-0.27644	0.197124	-1.40237	0.160805	0.473833
Maltose/maltodextrin ABC transporter, permease protein MalF	381.664	456.01	307.318	-0.567958	0.405063	-1.40215	0.160871	0.473833
Fumarate reductase subunit D	12.2911	7.5802	17.0021	1.15753	0.825478	1.40226	0.160839	0.473833
Butyrate-acetoacetate CoA-transferase subunit A (EC 2.8.3.9)	171.221	124.535	217.906	0.807677	0.576307	1.40147	0.161074	0.474142
MotA/TolQ/ExbB proton channel family protein	2254.18	2687.62	1820.73	-0.561994	0.401403	-1.40008	0.16149	0.47457
Phosphoribosylformimino-5-aminoimidazole carboxamide ribotide isomerase (EC 5.3.1.16)	249.586	278.055	221.116	-0.331907	0.237131	-1.39968	0.16161	0.47457
Chromosome (plasmid) partitioning protein ParB-2	28.8001	19.0861	38.5141	1.01989	0.728543	1.39991	0.161541	0.47457
Protein involved in catabolism of external DNA	5.96423	2.83255	9.09591	1.68864	1.20585	1.40038	0.161399	0.47457
Putative carbohydrate PTS system, IIA component (EC 2.7.1.69)	1.22291	0.214144	2.23167	3.15565	2.25616	1.39868	0.161909	0.47516
LSU ribosomal protein L5p (L11e)	5175.08	4057.51	6292.64	0.633138	0.452963	1.39777	0.162182	0.475389
Glycerol-3-phosphate cytidylyltransferase (EC 2.7.7.39)	109.874	90.3931	129.356	0.51559	0.368784	1.39808	0.162088	0.475389
Dethiobiotin synthetase (EC 6.3.3.3)	89.6012	109.747	69.4549	-0.66094	0.47301	-1.39731	0.162321	0.47551
response regulator in two-component regulatory system with PhoQ	87.4479	63.4653	111.43	0.815888	0.58428	1.3964	0.162594	0.476021
2,5-diketo-D-gluconate reductase A (EC 1.1.1.274)	7.44333	4.86653	10.0201	1.04501	0.748889	1.39541	0.162892	0.476607
Two-component system response regulator QseB	211.714	175.709	247.718	0.499632	0.358296	1.39447	0.163177	0.476729
Methyl coenzyme M reductase I gamma subunit (EC 2.8.4.1)	143.715	43.4691	243.962	2.48847	1.78475	1.39429	0.163229	0.476729
Uncharacterized sigma-54-dependent transcriptional regulator YgeV	11.0263	7.14487	14.9077	1.06273	0.761979	1.3947	0.163106	0.476729
Altronate hydrolase (EC 4.2.1.7)	84.7133	102.668	66.7585	-0.62382	0.447652	-1.39354	0.163457	0.476823
Iron compound ABC uptake transporter substrate-binding protein	3.40046	4.92446	1.87645	-1.27773	0.916878	-1.39357	0.163448	0.476823
ATP-dependent protease HslV (EC 3.4.25.-)	115.848	85.9516	145.744	0.763015	0.547826	1.39281	0.163678	0.476921
low-specificity D-threonine aldolase	31.0117	23.6219	38.4016	0.701931	0.503979	1.39278	0.163687	0.476921
DNA-directed RNA polymerase beta subunit (EC 2.7.7.6)	11998.1	13204.5	10791.7	-0.291107	0.209374	-1.39036	0.164418	0.478128
DnaJ-class molecular chaperone CbpA	1192.37	1373.34	1011.39	-0.441969	0.317938	-1.39011	0.164495	0.478128
Nitrogen regulation protein NR(II) (EC 2.7.3.-)	98.7781	60.3813	137.175	1.18439	0.851795	1.39046	0.164388	0.478128
Iron siderophore sensor protein	49.1706	38.7866	59.5546	0.607388	0.436891	1.39025	0.164453	0.478128
Possible alpha/beta hydrolase superfamily, slr1235 homolog	2.38672	3.20499	1.56845	-1.15446	0.830779	-1.38962	0.164646	0.47828
Histidine ammonia-lyase (EC 4.3.1.3)	2339.12	1745.14	2933.11	0.749325	0.539429	1.38911	0.1648	0.478399
Cyanophycin synthase (EC 6.3.2.29)(EC 6.3.2.30)	1.94143	3.01191	0.870948	-2.03409	1.4646	-1.38883	0.164884	0.478399
Multiple antibiotic resistance protein MarA	3.0884	1.44124	4.73555	1.71936	1.23856	1.3882	0.165077	0.478675
5'-methylthioadenosine phosphorylase (EC 2.4.2.28)	2.28387	3.51365	1.05409	-1.65277	1.19112	-1.38758	0.165264	0.478931
Ethanolamine ammonia-lyase light chain (EC 4.3.1.7)	18.6477	13.5156	23.7797	0.818976	0.590609	1.38666	0.165544	0.479456
Ferrichrome-iron receptor	1.59239	0.775783	2.40899	1.62563	1.17356	1.38521	0.165989	0.480457
Alpha-glucuronidase (EC 3.2.1.139)	197.366	245.672	149.061	-0.720972	0.521136	-1.38346	0.166523	0.480928
LysR family regulatory protein CidR	54.6032	45.9409	133.469	0.463824	0.335266	1.38345	0.166527	0.480928
Glutamine synthetase, clostridia type (EC 6.3.1.2)	14.6453	10.444	45.3223	0.84355	0.610025	1.38281	0.166723	0.480928
D-allose ABC transporter, ATPase component	14.3148	10.7684	17.8612	0.738001	0.533624	1.383	0.166665	0.480928
Galactose permease	7.46508	9.67495	5.25522	-0.901633	0.652064	-1.38274	0.166745	0.480928
Ribonuclease I precursor (EC 3.1.27.6)	3.98705	1.97567	5.99843	1.60791	1.16252	1.38312	0.166627	0.480928
D-allose ABC transporter, substrate-binding component	14.4838	10.5474	18.4203	0.788904	0.570715	1.38231	0.166877	0.481023
Trehalose-6-phosphate phosphatase (EC 3.1.3.12)	70.0037	49.0783	90.9291	0.888311	0.642929	1.38166	0.167075	0.481248
Regulatory protein (induces abgABT, used to catabolize p-aminobenzoyl-glutamate)	3.2769	2.12964	4.42415	1.02469	0.741773	1.38141	0.167154	0.481248
Tetracycline resistance protein TetQ	90.1169	113.427	66.8065	-0.771357	0.558581	-1.38092	0.167303	0.481392
Glutamyl-tRNA(Gln) synthetase (EC 6.1.1.24)	613.469	518.75	708.188	0.44921	0.32553	1.37993	0.167607	0.481696
PTS system, chitobiose-specific IIC component (EC 2.7.1.69)	5.30771	2.55763	8.05779	1.67726	1.21523	1.3802	0.167524	0.481696
Histidyl-tRNA synthetase (EC 6.1.1.21)	1592.48	1327.19	1857.76	0.485535	0.352046	1.37918	0.167839	0.481977
MreB-like protein (Mbl protein)	296.514	230.939	362.088	0.649183	0.470773	1.37897	0.167903	0.481977
Propanediol utilization polyhedral body protein PduU	2.63365	3.6882	1.57911	-1.15076	0.835057	-1.37806	0.168185	0.4825
Malonate decarboxylase alpha subunit	16.0847	21.7018	10.4676	-1.03995	0.754906	-1.37759	0.16833	0.482633
NAD synthetase (EC 6.3.1.5)	72.942	54.8773	91.0067	0.730031	0.530116	1.37711	0.168477	0.482768
FIGfam135315: Iojap-related protein	516.043	438.854	593.231	0.435944	0.31668	1.37661	0.168634	0.482934
2-deoxyglucose-6-phosphate hydrolase YniC	15.3321	12.5225	18.1417	0.567943	0.412761	1.37596	0.168833	0.48319
Capsular polysaccharide ABC transporter, ATP-binding protein KpsT	1.86246	2.76489	0.960039	-1.49162	1.08428	-1.37567	0.168923	0.48319
TsgA protein homolog	2.96861	1.32275	4.61448	1.83131	1.33205	1.3748	0.169193	0.483678
Erythronate-4-phosphate dehydrogenase (EC 1.1.1.290)	329.298	254.695	403.902	0.664159	0.483607	1.37334	0.169645	0.484686
Dihydroxyacetone kinase, ATP-dependent (EC 2.7.1.29)	5.08395	12.7591	6.76188	1.02786	0.748709	1.37285	0.169799	0.484841
Conserved protein YcjX with nucleoside triphosphate hydrolase domain	5.8682	3.57344	8.16295	1.15971	0.84509	1.37229	0.169974	0.485055
Phosphate regulon sensor protein PhoR (SphS) (EC 2.7.13.3)	1500.31	1367.09	2210.47	0.257385	0.187872	1.37	0.170686	0.486402
Cell envelope-associated transcriptional attenuator LytR-CpsA-Psr, subfamily F2 (as in PMID19099556)	164.604	195.058	134.15	-0.540553	0.394712	-1.36949	0.170846	0.486402
Cytochrome c heme lyase subunit CcmF	62.2859	80.1579	100.307	-0.846978	0.618343	-1.36975	0.170764	0.486402
Archaeal transcription factor E	5.09142	2.31184	7.87101	1.77447	1.29527	1.36996	0.170701	0.486402
SSU ribosomal protein S11p (S14e)	2848.43	3211.36	4030.22	-0.369582	0.270189	-1.36786	0.171355	0.486992
YefM protein (antitoxin to YoeB)	26.1318	17.0182	35.2453	1.04578	0.764285	1.36831	0.171216	0.486992
Ascorbate-specific PTS system, EIIA component (EC 2.7.1.-)	3.33212	1.89628	4.76795	1.30934	0.957178	1.36792	0.171338	0.486992
Exodeoxyribonuclease VII small subunit (EC 3.1.11.6)	68.3159	78.1843	107.618	-0.428314	0.313373	-1.36678	0.171693	0.487545
Ferredoxin--NADP(+) reductase (EC 1.18.1.2)	23.4386	14.0138	32.8633	1.22264	0.894657	1.3666	0.17175	0.487545
Pirin-related protein, coexpressed with pyoverdine biosynthesis regulon	88.5261	124.949	52.1032	-1.26438	0.926012	-1.36541	0.172125	0.488324
Leucine-responsive regulatory protein, regulator for leucine (or lrp) regulon and high-affinity branched-chain amino acid transport system	96.8707	73.4337	120.308	0.711463	0.521668	1.36382	0.172623	0.489166
Carbon monoxide dehydrogenase small chain (EC 1.2.99.2)	12.377	15.4553	9.29867	-0.777819	0.570322	-1.36382	0.172623	0.489166
LSU ribosomal protein L28p	2187.73	2440.1	1935.35	-0.334661	0.24555	-1.3629	0.172913	0.48937
ATP-dependent helicase DinG/Rad3	7.25528	3.80807	10.7025	1.49058	1.09363	1.36296	0.172894	0.48937
Hypothetical hydrolase YgeZ (EC 3.-.-.-)	6.56927	3.68738	9.45117	1.38113	1.01357	1.36264	0.172997	0.48937
Uroporphyrinogen-III methyltransferase (EC 2.1.1.107)	45.5629	38.088	53.0378	0.485895	0.356722	1.36211	0.173163	0.489554
Methylated-DNA--protein-cysteine methyltransferase (EC 2.1.1.63)	739.788	600.148	879.428	0.55151	0.405088	1.36146	0.173369	0.489569
delta 1-pyrroline-5-carboxylate synthetase	10.2452	4.7587	15.7318	1.71993	1.2633	1.36145	0.17337	0.489569
transcriptional regulator, Crp/Fnr family	2362.82	1832.85	2892.8	0.658486	0.484041	1.36039	0.173706	0.490033
Inner membrane protein CreD	2.51382	3.6246	1.40303	-1.40768	1.03505	-1.36001	0.173828	0.490033
Anaerobic sulfite reductase subunit A	2.14755	1.08397	3.21113	1.62949	1.19818	1.35998	0.173837	0.490033
Cobalamin synthase	194.137	167.505	490.464	0.399447	0.294357	1.35702	0.174776	0.492394
Menaquinone via futalosine step 2	2.41027	3.51742	1.30312	-1.34782	0.993866	-1.35614	0.175055	0.492893
2-ketogluconate utilization repressor PtxS	3.68903	4.77216	2.60591	-0.926056	0.683519	-1.35484	0.17547	0.493775
2-hydroxy-3-oxopropionate reductase (EC 1.1.1.60)	135.876	106.501	165.251	0.635191	0.469401	1.3532	0.175993	0.494961
UDP-galactopyranose mutase (EC 5.4.99.9)	424.318	478.097	370.539	-0.368475	0.27254	-1.352	0.176374	0.495459
Predicted erythritol ABC transporter 1, substrate-binding component	1.36389	2.08785	0.639938	-1.41223	1.04433	-1.35227	0.176288	0.495459
Apolipoprotein N-acyltransferase (EC 2.3.1.-)	115.976	135.344	96.6076	-0.48879	0.361705	-1.35135	0.176583	0.495476
Phage portal	3.878	2.07724	5.67876	1.41939	1.05035	1.35135	0.176584	0.495476
Ribosomal RNA large subunit methyltransferase N (EC 2.1.1.-)	1747.24	1499.26	1995.21	0.412489	0.305338	1.35093	0.176719	0.495569
RNA binding protein, contains ribosomal protein S1 domain	230.222	280.213	180.231	-0.639526	0.473774	-1.34986	0.177062	0.495673
NADH-ubiquinone oxidoreductase chain J (EC 1.6.5.3)	56.631	69.5042	43.7578	-0.676783	0.501264	-1.35015	0.176967	0.495673
GTP-binding protein, gtp1/obg family	7.76841	4.10432	11.4325	1.48938	1.10325	1.34999	0.177019	0.495673
LSU ribosomal protein L35p	987.318	1136.41	838.228	-0.439788	0.326297	-1.34781	0.177718	0.496115
Histidinol-phosphate aminotransferase (EC 2.6.1.9)	604.446	537.291	671.6	0.321399	0.238523	1.34746	0.177833	0.496115
DNA-binding response regulator ResD	252.643	194.933	310.354	0.672925	0.498899	1.34882	0.177394	0.496115
Predicted rhamnose oligosaccharide ABC transport system, substrate-binding component	12.6361	15.083	10.1892	-0.6225	0.4618	-1.34799	0.177662	0.496115
LSU ribosomal protein L24e	8.20909	4.00543	12.4128	1.64193	1.21783	1.34824	0.177582	0.496115
Pantoate kinase, archaeal (EC 2.7.1.-)	1.85755	0.714467	14.3212	1.97948	1.46892	1.34758	0.177794	0.496115
Arabinose 5-phosphate isomerase (EC 5.3.1.13)	409.877	462.76	356.993	-0.373971	0.277697	-1.34669	0.178081	0.496522
Catalase (EC 1.11.1.6)	2256.11	2871.06	1641.17	-0.806925	0.599528	-1.34593	0.178324	0.496688
Integral membrane protein LafC, accessory function in glycolipid and LTA synthesis	6.0803	8.38146	15.0289	-1.16851	0.868223	-1.34587	0.178346	0.496688
Eukaryotic peptide chain release factor GTP-binding subunit	2.46306	8.18674	3.85775	1.88204	1.39913	1.34515	0.178578	0.497051
Urocanate hydratase (EC 4.2.1.49)	3428.17	2657.47	4198.86	0.660068	0.490854	1.34473	0.178711	0.497136
Substrate-specific component BioY of biotin ECF transporter	182.283	218.976	145.59	-0.587152	0.436783	-1.34426	0.178863	0.497274
Organic hydroperoxide resistance transcriptional regulator	32.1177	24.6206	39.6148	0.678683	0.505246	1.34327	0.179184	0.497597
Phage collar	1.67994	2.79886	0.561017	-2.12465	1.58168	-1.34329	0.179178	0.497597
Pyrophosphate--fructose 6-phosphate 1-phosphotransferase, beta subunit (EC 2.7.1.90)	1294.46	1531.77	1057.15	-0.535526	0.399064	-1.34195	0.179611	0.497644
Acyl-CoA dehydrogenase, short-chain specific (EC 1.3.99.2)	46.0461	35.1721	56.9201	0.703607	0.524088	1.34254	0.179422	0.497644
PTS system, galactitol-specific IIB component (EC 2.7.1.69)	6.38406	4.43804	8.33007	0.901178	0.671094	1.34285	0.179321	0.497644
DNA topoisomerase III, TraE-type (EC 5.99.1.2)	3.16781	4.58402	1.7516	-1.33494	0.994582	-1.34221	0.179528	0.497644
Ribosome protection-type tetracycline resistance related proteins	187.563	243.057	132.068	-0.883126	0.65866	-1.34079	0.179988	0.497706
N-Ribosylnicotinamide phosphorylase (EC 2.4.2.1)	54.6802	44.1628	65.1976	0.567762	0.423229	1.3415	0.179757	0.497706
Excinuclease cho (excinuclease ABC alternative C subunit)	4.78235	2.76745	6.79726	1.27251	0.948829	1.34114	0.179874	0.497706
putative Cytochrome bd2, subunit I	1.56135	0.768019	2.35468	1.4487	1.08061	1.34062	0.180043	0.497706
DNA-directed RNA polymerase II largest subunit (EC 2.7.7.6)	3.67741	11.0566	19.5668	1.40048	1.04505	1.3401	0.180212	0.49789
Imidazolonepropionase (EC 3.5.2.7)	1564.89	1180.57	1949.21	0.723694	0.540784	1.33823	0.180821	0.499196
Capsular polysaccharide export system protein KpsF	3.2923	4.67563	1.90898	-1.35178	1.01029	-1.33802	0.180891	0.499196
Predicted nucleoside ABC transporter, permease 2 component	8.7028	6.0478	11.3578	0.893396	0.668744	1.33593	0.181572	0.500791
1,4-alpha-glucan branching enzyme (EC 2.4.1.18)	374.045	455.495	292.595	-0.637723	0.477821	-1.33465	0.181991	0.501664
Flagellar biosynthesis protein FlhF	36.9048	48.2911	25.5184	-0.930546	0.698261	-1.33266	0.182643	0.501751
L-proline glycine betaine ABC transport system permease protein ProW (TC 3.A.1.12.1)	27.6694	18.6052	36.7337	0.9856	0.739489	1.33281	0.182593	0.501751
SSU ribosomal protein S4e	22.3425	50.4083	32.0776	1.34044	1.00549	1.33312	0.182491	0.501751
Copper resistance protein D	5.26629	3.04369	7.48889	1.31164	0.984138	1.33278	0.182605	0.501751
Type III secretion outermembrane pore forming protein (YscC,MxiD,HrcC, InvG)	1.29286	2.074	0.511714	-2.04948	1.53677	-1.33363	0.182326	0.501751
Enterobactin esterase	1.27481	2.02025	0.529374	-1.84372	1.38203	-1.33406	0.182184	0.501751
Cytochrome c-type biogenesis protein CcmE, heme chaperone	11.9587	15.8305	8.08699	-0.976147	0.73306	-1.33161	0.18299	0.502156
Sorbitol operon transcription regulator	2.7072	1.61738	27.3816	1.15267	0.865638	1.33158	0.182997	0.502156
Gamma-glutamyl phosphate reductase (EC 1.2.1.41)	930.859	840.952	1020.77	0.279839	0.21027	1.33085	0.183237	0.502415
L-serine dehydratase, beta subunit (EC 4.3.1.17)	180.261	146.926	213.595	0.541904	0.407242	1.33067	0.183298	0.502415
Thymidine kinase (EC 2.7.1.21)	339.748	296.202	383.295	0.373806	0.281117	1.32972	0.183612	0.502708
Possible GPH family transporter (TC 2.A.2) for arabinosides	27.9088	35.6988	20.1189	-0.825926	0.62103	-1.32993	0.183542	0.502708
LSU ribosomal protein L39e	4.83772	2.23144	7.444	1.72462	1.29738	1.3293	0.183748	0.502797
Putative deoxyribose-specific ABC transporter, ATP-binding protein	545.088	443.131	1554.25	0.546946	0.412522	1.32586	0.184887	0.504208
Maltose O-acetyltransferase (EC 2.3.1.79)	297.933	241.717	354.148	0.55028	0.414976	1.32605	0.184823	0.504208
Coenzyme F420 hydrogenase alpha subunit (FrcA) (EC 1.12.98.1)	96.4821	33.3087	159.655	2.26082	1.70373	1.32698	0.184514	0.504208
B12 binding domain of Methylmalonyl-CoA mutase (EC 5.4.99.2)	68.4829	94.3033	42.6624	-1.14137	0.860562	-1.32631	0.184738	0.504208
Protease III precursor (EC 3.4.24.55)	38.6176	47.5079	29.7272	-0.687295	0.517861	-1.32718	0.184449	0.504208
Translation elongation factor 1 gamma subunit	2.62905	30.8002	8.49565	1.25115	0.94308	1.32666	0.18462	0.504208
LSU ribosomal protein L8e (L2p)	56.5928	192.677	82.2672	1.40945	1.06374	1.325	0.185172	0.504703
Dihydrolipoamide acetyltransferase component (E2) of acetoin dehydrogenase complex (EC 2.3.1.-)	1380.16	1053.87	1706.45	0.695065	0.524734	1.3246	0.185303	0.504775
Ribosomal RNA small subunit methyltransferase C (EC 2.1.1.52)	3.11766	1.90559	4.32973	1.22508	0.925266	1.32403	0.185493	0.50501
Aminopeptidase C (EC 3.4.22.40)	1529.16	1759.92	1298.39	-0.43886	0.331811	-1.32262	0.185962	0.505593
Octaprenyl-diphosphate synthase (EC 2.5.1.-)	1209.6	1319.68	1099.52	-0.26334	0.199178	-1.32213	0.186123	0.505593
Phosphoenolpyruvate-dihydroxyacetone phosphotransferase operon regulatory protein DhaR	3.7762	2.28469	5.26771	1.23843	0.936554	1.32232	0.186061	0.505593
SSU ribosomal protein S19p (S15e), mitochondrial	2.85245	1.36517	4.33974	1.67766	1.26811	1.32295	0.185851	0.505593
LSU ribosomal protein L23e (L14p)	25.2333	90.681	36.6149	1.39975	1.05954	1.32109	0.186472	0.506257
CcdA protein (antitoxin to CcdB)	6.55573	2.47215	10.6393	2.11008	1.59764	1.32075	0.186585	0.506281
Anaerobic glycerol-3-phosphate dehydrogenase subunit C (EC 1.1.5.3)	257.172	334.729	179.615	-0.898843	0.680762	-1.32035	0.186719	0.506362
Believed to be involved in assembly of Fe-S clusters	8.723	11.8515	5.59446	-1.08385	0.821716	-1.319	0.187168	0.507295
Putative periplasmic phosphate-binding protein PstS (Mycoplasma type)	1.7342	3.032	5.2524	-2.97746	2.25812	-1.31855	0.187318	0.50742
Ferric iron ABC transporter, permease protein	798.85	999.113	598.588	-0.738981	0.561369	-1.31639	0.188043	0.508178
Iron-sulfur cluster regulator IscR	439.625	372.554	506.696	0.443898	0.337268	1.31616	0.188121	0.508178
Bacillosamine/Legionaminic acid biosynthesis aminotransferase PglE	42.2484	35.0655	49.4314	0.492096	0.37374	1.31668	0.187946	0.508178
ABC transporter in pyoverdin gene cluster, permease component	3.24772	2.09234	4.4031	1.08676	0.825548	1.31642	0.188034	0.508178
Periplasmic protein torT precursor	1.20713	0.538567	1.87569	1.70704	1.2968	1.31634	0.188059	0.508178
SOS-response repressor and protease LexA (EC 3.4.21.88)	2106.07	2424.07	1788.06	-0.439123	0.333854	-1.31531	0.188405	0.508661
Capsular polysaccharide repeat unit transporter CpsL	3.31736	2.16801	4.4667	1.06926	0.813548	1.31432	0.18874	0.509
Tellurite resistance protein TehA	2.07054	1.11263	3.02845	1.48231	1.12768	1.31448	0.188686	0.509
Xylose oligosaccharides ABC transporter, ATP-binding protein 1	4.1921	6.0136	2.37059	-1.31633	1.00188	-1.31386	0.188893	0.509131
Serine acetyltransferase (EC 2.3.1.30)	530.098	575.911	484.285	-0.250596	0.190895	-1.31274	0.18927	0.509863
FKBP-type peptidyl-prolyl cis-trans isomerase fklB (EC 5.2.1.8)	1286.61	1544.61	1028.61	-0.587077	0.447383	-1.31225	0.189437	0.510031
Niacin transporter NiaP	2.26591	5.87862	19.7603	1.38079	1.05318	1.31106	0.189837	0.510824
Glycine dehydrogenase [decarboxylating] (glycine cleavage system P1 protein) (EC 1.4.4.2)	455.531	343.43	567.632	0.725821	0.554081	1.30995	0.190211	0.511229
Hydrogenase-4 component A (EC 1.-.-.-)	14.9307	20.4523	9.40916	-1.10623	0.844635	-1.30971	0.190293	0.511229
Ni,Fe-hydrogenase III large subunit	8.28366	10.9561	5.61127	-0.939506	0.717354	-1.30968	0.190303	0.511229
Purine nucleoside phosphorylase (EC 2.4.2.1)	2757.65	2527.71	2987.59	0.241273	0.184528	1.30751	0.191039	0.511435
Ribonuclease Z (EC 3.1.26.11)	938.413	725.497	1151.33	0.666056	0.509572	1.30709	0.191182	0.511435
Lipid A biosynthesis lauroyl acyltransferase (EC 2.3.1.-)	182.691	213.782	151.6	-0.499005	0.381188	-1.30908	0.190507	0.511435
Lactate-responsive regulator LldR in Enterobacteria, GntR family	15.7348	20.2793	11.1902	-0.847945	0.648785	-1.30697	0.191222	0.511435
ribitol-5-phosphate cytidylyltransferase (EC 2.7.7.40)	4.10498	2.81096	5.399	0.878341	0.672015	1.30703	0.191204	0.511435
Glucitol operon repressor	2.04377	1.13147	2.95606	1.35909	1.03847	1.30875	0.19062	0.511435
[NiFe] hydrogenase metallocenter assembly protein HybG	1.56926	0.821393	2.31713	1.43464	1.09672	1.30811	0.190835	0.511435
Predicted alpha-mannoside ABC transporter, permease protein 1	1.30109	1.86156	0.740628	-1.43077	1.09457	-1.30716	0.191159	0.511435
conserved protein with predicted RNA binding PUA domain	3.85348	2.00851	5.69846	1.52592	1.16784	1.30662	0.191342	0.511474
Membrane-bound lytic murein transglycosylase E (EC 3.2.1.-)	3.96752	5.32488	2.61016	-0.992953	0.760789	-1.30516	0.191838	0.512517
FIG007959: peptidase, M16 family	364.332	299.692	1278.66	0.51832	0.397417	1.30422	0.192158	0.51281
Outer membrane porin protein NmpC precursor	17.5419	8.32206	26.7617	1.67103	1.28123	1.30424	0.192152	0.51281
Stage II sporulation protein D (SpoIID)	93.8451	72.9715	114.719	0.65827	0.50524	1.30289	0.192614	0.513743
Conjugative transposon protein TraA	227.051	171.245	282.857	0.722724	0.554872	1.30251	0.192743	0.513806
Septation ring formation regulator EzrA	34.1146	24.8193	115.893	0.788929	0.605996	1.30187	0.19296	0.514101
Signal transduction protein CetA, mediates an energy taxis response	3.24577	4.0464	2.44515	-0.803471	0.617435	-1.30131	0.193154	0.514335
ABC transporter, transmembrane region:ABC transporter:Peptidase C39, bacteriocin processing	42.5139	53.0806	31.9472	-0.725271	0.557552	-1.30081	0.193323	0.514503
Ribose-phosphate pyrophosphokinase (EC 2.7.6.1)	2013.02	2222.87	1803.17	-0.301661	0.232055	-1.29995	0.193617	0.514722
Phosphate regulon transcriptional regulatory protein PhoB	33.1928	41.7463	24.6394	-0.764856	0.588282	-1.30015	0.193549	0.514722
Fumarate reductase subunit C	9.92068	6.48435	13.357	1.02869	0.791755	1.29925	0.193857	0.515079
Cytochrome c oxidase polypeptide III (EC 1.9.3.1)	205.597	136.603	274.592	1.00844	0.776466	1.29875	0.194029	0.515253
Phosphoglycerate transporter protein PgtP	50.6829	65.7379	35.6279	-0.88627	0.682937	-1.29773	0.194379	0.51562
Isovaleryl-CoA dehydrogenase (EC 1.3.99.10)	8.33317	10.3185	50.5413	-0.702906	0.541536	-1.29798	0.194293	0.51562
[Fe] hydrogenase, HymB subunit, putative	1.68032	2.36832	0.992326	-1.19466	0.920807	-1.29741	0.194492	0.515636
Geranyl-CoA carboxylase biotin-containing subunit	1.74771	0.884411	2.611	1.60716	1.2393	1.29683	0.194689	0.515878
Biotin synthesis protein bioH	12.8036	8.13174	17.4756	1.11811	0.862396	1.29651	0.194798	0.515886
Sialic acid transporter (permease) NanT	14.8665	9.03633	20.6966	1.19236	0.91994	1.29613	0.194931	0.515957
LacI family transcriptional regulator, row 218	2.41363	3.52227	1.30498	-1.38579	1.06947	-1.29577	0.195053	0.515998
Alanine racemase (EC 5.1.1.1)	637.595	538.738	736.451	0.452317	0.349489	1.29422	0.195588	0.51685
Lipoteichoic acid synthase LtaS Type IIc	5.34861	3.53045	50.5624	1.00785	0.778633	1.29438	0.195533	0.51685
Flavodoxin 2	7.01548	4.09952	9.93144	1.26674	0.979037	1.29387	0.195712	0.516897
Xanthine permease	363.234	308.502	417.966	0.438399	0.33911	1.29279	0.196083	0.517596
Lipopolysaccharide core biosynthesis protein WaaP (EC 2.7.-.-), heptosyl-I-kinase	3.51661	5.06827	1.96496	-1.33989	1.03697	-1.29212	0.196317	0.51793
[NiFe] hydrogenase nickel incorporation-associated protein HypB	255.805	220.223	291.386	0.401643	0.31147	1.28951	0.197223	0.518597
Pole remodelling regulatory diguanylate cyclase	192.114	155.035	229.192	0.56423	0.437501	1.28967	0.197167	0.518597
Molybdenum transport system permease protein ModB (TC 3.A.1.8.1)	34.1515	28.3199	39.9831	0.503902	0.39085	1.28925	0.197312	0.518597
Thiol-activated cytolysin	26.7942	40.6327	37.045	1.15569	0.896105	1.28968	0.197162	0.518597
Molybdopterin oxidoreductase, iron-sulfur binding subunit (EC 1.2.7.-)	9.93209	15.5753	17.1776	-1.86663	1.44786	-1.28923	0.197317	0.518597
O-antigen ligase	4.58431	2.49499	6.67362	1.42678	1.10612	1.28989	0.197088	0.518597
Gamma-D-glutamyl-meso-diaminopimelate peptidase (EC 3.4.19.11)	1.59305	1.03816	2.14795	1.146	0.888691	1.28954	0.19721	0.518597
Predicted endonuclease distantly related to archaeal Holliday junction resolvase	73.7772	66.4043	81.1501	0.301109	0.233791	1.28794	0.197765	0.519008
Integron integrase IntI2	11.9817	8.10333	15.8602	0.969149	0.752525	1.28786	0.197794	0.519008
FIG139552: Putative protease	4.84408	3.62688	6.06129	0.774183	0.600993	1.28817	0.197686	0.519008
Ornithine decarboxylase (EC 4.1.1.17)	151.273	113.331	189.215	0.737559	0.573179	1.28679	0.198169	0.519177
Nucleotidase YfbR, HD superfamily	91.6938	76.7993	106.588	0.479129	0.372353	1.28676	0.198179	0.519177
Carbon monoxide-induced hydrogenase small subunit CooL	9.59354	5.71359	13.4735	1.24927	0.970451	1.2873	0.197988	0.519177
Metal-dependent hydrolases of the beta-lactamase superfamily III	10.6907	6.24934	15.1321	1.27247	0.989547	1.28591	0.198475	0.519673
Trk system potassium uptake protein TrkA	848.427	933.81	763.045	-0.290227	0.225932	-1.28458	0.198939	0.520047
Pyrophosphate--fructose 6-phosphate 1-phosphotransferase, alpha subunit (EC 2.7.1.90)	78.3547	110.57	46.1395	-1.26191	0.982183	-1.2848	0.198862	0.520047
Gluconate transporter family protein	1.33366	0.705661	1.96166	1.44208	1.12211	1.28515	0.198739	0.520047
Alpha-xylosidase (EC 3.2.1.-)	592.359	711.34	473.378	-0.588442	0.458543	-1.28329	0.199392	0.520158
Streptothricin acetyltransferase, Streptomyces lavendulae type	47.9983	35.904	60.0926	0.752255	0.586332	1.28299	0.199497	0.520158
ATP-dependent RNA helicase Bcep18194_A5658	39.1841	50.6424	27.7258	-0.867196	0.675556	-1.28368	0.199255	0.520158
Inner membrane protein YhaH	5.4509	3.3104	7.5914	1.21464	0.94677	1.28293	0.199517	0.520158
Strepotococcal cysteine protease (Streptopain) (EC 3.4.22.10)	2.20083	9.67133	5.06485	-1.91326	1.49096	-1.28324	0.199408	0.520158
Endoplasmic reticulum chaperon grp78 (BiP)	95.9148	187.006	134.427	1.22654	0.957452	1.28105	0.200177	0.521598
Molybdenum cofactor biosynthesis protein MoaA	155.578	130.999	180.157	0.460866	0.36019	1.27951	0.200719	0.522731
Electron transport complex protein RnfC	1026.13	1102.73	949.524	-0.215664	0.168616	-1.27903	0.200888	0.52289
Thermostable carboxypeptidase 1 (EC 3.4.17.19)	166.583	132.761	200.404	0.598113	0.467905	1.27828	0.201151	0.523014
Probable component of the lipoprotein assembly complex (forms a complex with YaeT, YfgL, and NlpB)	29.4927	37.6661	21.3192	-0.822519	0.643371	-1.27845	0.20109	0.523014
mannose-specific adhesin FimH	1.57855	0.65538	2.50171	1.90887	1.49434	1.2774	0.201461	0.523539
Pyruvate carboxyl transferase subunit B (EC 6.4.1.1)	772.285	886.724	657.846	-0.431195	0.33783	-1.27637	0.201826	0.524083
Iron-sulfur cluster assembly scaffold protein NifU	13.0428	16.9899	9.09571	-0.897312	0.703114	-1.2762	0.201886	0.524083
2,3-bisphosphoglycerate-independent phosphoglycerate mutase (EC 5.4.2.1)	3376.58	3786.8	2966.37	-0.352115	0.276177	-1.27496	0.202322	0.524175
NADH-ubiquinone oxidoreductase chain E (EC 1.6.5.3)	36.3747	27.4708	45.2787	0.733882	0.575278	1.2757	0.202061	0.524175
DNA-directed RNA polymerase subunit N (EC 2.7.7.6)	2.2582	0.97991	3.53649	1.82994	1.43478	1.27541	0.202163	0.524175
Capsular polysaccharide synthesis enzyme Cap8F	1.55011	0.892596	2.20762	1.32905	1.0425	1.27488	0.202353	0.524175
FIG001621: Zinc protease	70.623	59.1664	82.0796	0.481669	0.378332	1.27314	0.20297	0.525493
LSU ribosomal protein L7/L12 (P1/P2)	4598.3	5182.96	4013.65	-0.369104	0.290093	-1.27236	0.203244	0.525922
dTDP-4-dehydrorhamnose reductase (EC 1.1.1.133)	860.334	928.264	792.403	-0.22893	0.180127	-1.27094	0.203751	0.52667
Adenosine (5')-pentaphospho-(5'')-adenosine pyrophosphohydrolase (EC 3.6.1.-)	18.1461	11.8773	24.4149	1.04038	0.818903	1.27046	0.203922	0.52667
Programmed cell death antitoxin PemI	2.78412	1.0483	4.51994	2.10986	1.66059	1.27055	0.20389	0.52667
Choline-binding lipoprotein	2.73425	1.24897	4.21954	1.74694	1.37519	1.27033	0.203967	0.52667
Antisigma transmembrane sensor FpvR	13.3764	9.59877	17.1541	0.806699	0.635678	1.26904	0.204428	0.527581
Cysteine desulfurase (EC 2.8.1.7), IscS subfamily	105.719	130.096	81.3417	-0.676585	0.533378	-1.26849	0.204623	0.527669
Iron-sulfur cluster assembly protein SufD	9.19331	11.5817	6.80488	-0.776418	0.612157	-1.26833	0.204679	0.527669
Various polyols ABC transporter, permease component 2	7.62696	5.21997	10.034	0.925484	0.730504	1.26691	0.205187	0.5284
UDP-glucose:(heptosyl) LPS alpha1,3-glucosyltransferase WaaG (EC 2.4.1.-)	6.79894	9.23751	4.36038	-1.05864	0.835996	-1.26632	0.205398	0.5284
Lipoteichoic acid synthase LtaS Type IVa	1.86964	2.97983	0.759444	-1.9462	1.53656	-1.26659	0.205301	0.5284
LysR family transcriptional regulator YcjZ	1.8292	0.868576	2.78983	1.70668	1.34765	1.26641	0.205366	0.5284
ATP-dependent DNA helicase, RecQ family	493.051	581.112	404.99	-0.522523	0.41293	-1.2654	0.205727	0.528909
Transcriptional repressor protein TyrR	18.4349	13.85	23.0199	0.738531	0.583745	1.26516	0.205814	0.528909
Legionaminic acid biosynthesis protein PtmF	2.8102	1.9071	3.71331	0.960657	0.760076	1.2639	0.206268	0.529795
Sulfatase	15.2086	20.5665	9.85076	-1.04192	0.82471	-1.26337	0.206455	0.529996
Uncharacterized protein YeaC	7.28543	3.75136	10.8195	1.53616	1.21659	1.26267	0.206707	0.530362
Pyruvate decarboxylase (EC 4.1.1.1)	25.9913	14.9634	37.0193	1.30815	1.03683	1.26169	0.207061	0.530924
2-amino-4-ketopentanoate thiolase, alpha subunit	22.8286	10.9741	128.183	1.658	1.3154	1.26046	0.207505	0.530924
Periplasmic Murein Peptide-Binding Protein MppA	12.4756	8.76701	16.1842	0.891001	0.706373	1.26137	0.207174	0.530924
Propanediol utilization polyhedral body protein PduN	2.15153	3.08908	1.21399	-1.26189	1.0008	-1.26088	0.207351	0.530924
Sarcosine oxidase beta subunit (EC 1.5.3.1)	1.88073	0.861857	2.8996	1.64634	1.30637	1.26024	0.207582	0.530924
MSHA biogenesis protein MshG	1.39593	4.90571	2.43356	2.49846	1.98158	1.26084	0.207365	0.530924
COG0488: ATPase components of ABC transporters with duplicated ATPase domains	2652.47	2347.04	2957.9	0.33373	0.265281	1.25802	0.208384	0.532415
Duplicated ATPase component YkoD of energizing module of thiamin-regulated ECF transporter for HydroxyMethylPyrimidine	7.53528	5.80777	9.26279	0.684242	0.543861	1.25812	0.208348	0.532415
Predicted L-arabinose ABC transport system, ATP-binding protein	9.60405	11.6964	7.51171	-0.624354	0.496509	-1.25749	0.208578	0.53263
Capsular polysaccharide synthesis enzyme Cap5H	2.94945	1.36697	4.53194	1.65127	1.31431	1.25638	0.20898	0.533376
UDP-N-acetylglucosamine 4,6-dehydratase (EC 4.2.1.-)	1520.92	1278.16	1763.69	0.46481	0.370129	1.25581	0.209186	0.533622
Aerotaxis sensor receptor protein	20.2651	23.8644	16.6657	-0.517069	0.412047	-1.25488	0.209523	0.533847
Putative phosphatase YqaB	15.5536	20.0793	11.028	-0.854728	0.681236	-1.25467	0.209598	0.533847
FIG094199: Fumarylacetoacetate hydrolase	2.55363	1.34392	3.76333	1.49004	1.18761	1.25466	0.209604	0.533847
ISPsy4, transposase	11.7866	8.15963	15.4135	0.911237	0.72698	1.25346	0.21004	0.534677
Autoinducer 2 (AI-2) ABC transport system, periplasmic AI-2 binding protein LsrB	124.317	153.579	95.054	-0.690987	0.551507	-1.25291	0.210239	0.534905
Peptidoglycan-associated lipoprotein precursor	184.097	223.815	144.378	-0.632142	0.504996	-1.25178	0.210651	0.535347
5-methyl-dCTP pyrophosphohydrolase (EC 3.6.1.-)	9.57068	7.25072	11.8906	0.746544	0.596796	1.25092	0.210964	0.535347
Putative ABC-type amino-acid transporter permease protein	7.71443	5.56805	9.86082	0.826271	0.660134	1.25167	0.21069	0.535347
Two-component system response regulator DccR	6.68494	4.29379	9.07608	1.06543	0.851616	1.25107	0.210908	0.535347
Flagellar protein FlbD	4.24489	5.76724	2.72254	-1.03908	0.830351	-1.25137	0.2108	0.535347
GTP pyrophosphokinase (EC 2.7.6.5), (p)ppGpp synthetase I	1786.47	1605.2	1967.73	0.294289	0.235796	1.24807	0.212007	0.53659
Dipeptide transport ATP-binding protein DppD (TC 3.A.1.5.2)	127.586	107.913	147.258	0.451018	0.361368	1.24808	0.212	0.53659
Cell division topological specificity factor MinE	21.5148	25.7755	17.2541	-0.606306	0.485788	-1.24809	0.211998	0.53659
L-rhamnose operon transcriptional activator RhaR	6.39564	5.03814	7.75313	0.652438	0.522273	1.24923	0.211581	0.53659
Type II/IV secretion system ATPase TadZ/CpaE, associated with Flp pilus assembly	4.90512	3.32109	6.48915	1.03037	0.825305	1.24847	0.211858	0.53659
Collagen binding protein Cna	17.2386	24.0001	10.4771	-1.20233	0.963767	-1.24753	0.212201	0.536803
Prolipoprotein diacylglyceryl transferase (EC 2.4.99.-)	1042	959.241	1124.76	0.2291	0.184001	1.2451	0.213095	0.536868
DNA topoisomerase III (EC 5.99.1.2)	945.533	1070.97	820.091	-0.385159	0.309269	-1.24539	0.21299	0.536868
FKBP-type peptidyl-prolyl cis-trans isomerase FkpA precursor (EC 5.2.1.8)	671.187	794.045	548.328	-0.535287	0.429591	-1.24604	0.21275	0.536868
Aspartate--ammonia ligase (EC 6.3.1.1)	482.99	424.604	541.376	0.351389	0.28181	1.2469	0.212435	0.536868
Flagellar hook-length control protein FliK	271.765	214.362	329.168	0.619989	0.49774	1.24561	0.212909	0.536868
GTP cyclohydrolase I (EC 3.5.4.16) type 1	239.682	267.308	212.056	-0.334086	0.26833	-1.24506	0.213111	0.536868
Trimethylamine-N-oxide reductase (EC 1.6.6.9)	53.1314	68.6726	37.5901	-0.867912	0.696788	-1.24559	0.212915	0.536868
2-keto-3-deoxygluconate permease (KDG permease)	11.6268	8.99797	14.2556	0.666935	0.535601	1.24521	0.213055	0.536868
Hypothetical oxidoreductase YqhD (EC 1.1.-.-)	388.539	479.247	297.83	-0.686214	0.551548	-1.24416	0.213441	0.537419
SSU ribosomal protein S15e (S19p)	18.313	68.6735	26.2496	1.33481	1.07433	1.24246	0.214066	0.538715
Queuosine biosynthesis QueD, PTPS-I	200.426	168.082	232.77	0.468585	0.377265	1.24206	0.214216	0.538812
Dihydrolipoamide dehydrogenase of acetoin dehydrogenase (EC 1.8.1.4)	1357.82	1112.52	1603.12	0.526612	0.42431	1.2411	0.214568	0.538976
Malate Na(+) symporter	157.851	126.218	189.483	0.587823	0.473677	1.24098	0.214614	0.538976
HigB toxin protein	10.7237	18.6454	14.1451	0.962496	0.77537	1.24134	0.214481	0.538976
Xylulose kinase (EC 2.7.1.17)	823.287	966.241	680.333	-0.506374	0.40833	-1.24011	0.214935	0.539151
Sensor protein PhoQ (EC 2.7.13.3)	7.7131	4.53446	10.8917	1.26538	1.02056	1.23989	0.215016	0.539151
Flagellar L-ring protein FlgH	1.21403	1.80567	6.22098	-1.46002	1.17698	-1.24049	0.214796	0.539151
LysR family transcriptional regulator STM3121	28.3707	32.3095	24.4319	-0.425143	0.343196	-1.23878	0.215428	0.539336
Ribonuclease P protein component 1 (EC 3.1.26.5)	11.342	5.88698	16.797	1.49645	1.20829	1.23849	0.215534	0.539336
D-alanine--poly(phosphoribitol) ligase subunit 2 (EC 6.1.1.13)	3.34161	1.97914	16.8108	1.21058	0.976963	1.23913	0.215298	0.539336
Predicted chitobiose ABC transport system, permease protein 2	2.58341	3.30854	1.85828	-0.848882	0.685351	-1.23861	0.21549	0.539336
Acyl carrier protein	1761.5	2010.06	3371.1	-0.410382	0.33156	-1.23773	0.215816	0.539763
Ornithine carbamoyltransferase (EC 2.1.3.3)	1741.05	1527.06	1955.04	0.356866	0.288486	1.23703	0.216075	0.540132
Glycerol-3-phosphate ABC transporter, periplasmic glycerol-3-phosphate-binding protein (TC 3.A.1.1.3)	68.6718	81.5702	55.7735	-0.550239	0.445217	-1.23589	0.2165	0.540637
D-Lactate dehydrogenase (EC 1.1.2.5)	16.6197	9.79498	23.4444	1.25923	1.01887	1.23591	0.216493	0.540637
Cell envelope-associated transcriptional attenuator LytR-CpsA-Psr, subfamily M (as in PMID19099556)	72.4267	54.666	90.1875	0.726155	0.58847	1.23397	0.217213	0.542141
Glycosyl-4,4'-diaponeurosporenoate acyltransferase precursor (EC 2.3.1.-)	2.95704	1.69183	4.22225	1.3408	1.08719	1.23327	0.217474	0.542512
Zinc D-Ala-D-Ala carboxypeptidase (EC 3.4.17.14)	6.26889	4.69996	7.83781	0.745276	0.604867	1.23213	0.2179	0.543296
Lipid A export ATP-binding/permease protein MsbA (EC 3.6.3.25)	515.018	582.467	447.569	-0.380632	0.30916	-1.23118	0.218254	0.5439
IncF plasmid conjugative transfer pilus assembly protein TraC	2.27701	1.03227	3.52174	1.76457	1.43384	1.23066	0.21845	0.544108
Phage terminase large subunit	189.26	229.261	149.259	-0.615491	0.500535	-1.22967	0.218822	0.544197
Copper-sensing two-component system response regulator CusR	31.8538	27.3505	36.3572	0.413922	0.336518	1.23002	0.218691	0.544197
Biotin carboxyl carrier protein of methylmalonyl-CoA:Pyruvate transcarboxylase	7.45342	8.99909	5.90775	-0.656833	0.534039	-1.22993	0.218722	0.544197
Peroxidase (EC 1.11.1.7)	29.9728	19.0242	105.351	1.09842	0.893629	1.22917	0.219008	0.544382
Cell wall surface anchor family protein, LPXTG motif	1.87904	0.953443	2.80464	1.52784	1.24399	1.22817	0.219382	0.545031
1-deoxy-D-xylulose 5-phosphate reductoisomerase (EC 1.1.1.267)	889.256	969.669	808.843	-0.261574	0.21315	-1.22718	0.219754	0.545678
Glutathione-regulated potassium-efflux system protein KefB	5.82261	3.98364	7.66158	0.946013	0.771195	1.22669	0.219941	0.545863
Probable Co/Zn/Cd efflux system membrane fusion protein	949.45	822.118	1076.78	0.388748	0.317237	1.22542	0.220418	0.54593
LrgA-associated membrane protein LrgB	151	168.43	133.569	-0.336298	0.274402	-1.22557	0.220361	0.54593
Fructose repressor FruR, LacI family	14.3378	9.81926	18.8564	0.945443	0.77097	1.2263	0.220085	0.54593
Acyl-CoA thioesterase YciA, involved in membrane biogenesis	3.29379	4.82143	1.76614	-1.4448	1.17859	-1.22587	0.220247	0.54593
ATP-dependent RNA helicase RhlE	2753.95	3291.1	2216.81	-0.570222	0.466264	-1.22296	0.221345	0.547132
Cob(II)alamin reductase	168.691	192.571	144.811	-0.410203	0.335589	-1.22234	0.221579	0.547132
Two-component nitrogen fixation transcriptional regulator FixJ	48.977	61.0867	36.8674	-0.726089	0.593978	-1.22242	0.22155	0.547132
N-succinyl-L,L-diaminopimelate aminotransferase (EC 2.6.1.17)	7.20371	8.94889	5.45852	-0.735791	0.60179	-1.22267	0.221454	0.547132
Phage tail length tape-measure protein 1	3.23627	1.85769	4.61486	1.31655	1.077	1.22243	0.221545	0.547132
predicted biotin regulatory protein BioR (GntR family)	2.44571	4.2882	165.195	1.42093	1.16242	1.22239	0.22156	0.547132
COG0779: clustered with transcription termination protein NusA	961.835	836.725	1086.94	0.377586	0.30903	1.22185	0.221766	0.547316
Xanthine and CO dehydrogenases maturation factor, XdhC/CoxF family	453.832	532.759	374.905	-0.506814	0.415094	-1.22096	0.222101	0.547422
Putative phosphatase YfbT	16.9217	12.4034	21.4399	0.784655	0.642435	1.22138	0.221944	0.547422
Hypothetical protein (associated with DNA helicase - Rad25 homolog)	1.58288	2.70648	0.459283	-2.27142	1.86054	-1.22084	0.222147	0.547422
Flagellar basal-body rod modification protein FlgD	34.4648	44.5275	24.4022	-0.884637	0.724922	-1.22032	0.222344	0.547628
LSU ribosomal protein L4p (L1e)	3353.16	2805.23	3901.09	0.475868	0.390195	1.21957	0.22263	0.547777
Ribonuclease PH (EC 2.7.7.56)	97.1818	82.9676	111.396	0.432156	0.354345	1.21959	0.22262	0.547777
Serine/threonine protein kinase PrkC, regulator of stationary phase, short form	13.3025	9.4311	17.1739	0.859936	0.705669	1.21861	0.222992	0.54839
Uracil-DNA glycosylase family protein, clostridial type	5.21446	3.38604	7.04288	1.06283	0.872489	1.21816	0.223163	0.548534
Sugar diacid utilization regulator SdaR	560.598	637.38	483.815	-0.396773	0.326161	-1.2165	0.223796	0.549257
SSU ribosomal protein S14e (S11p)	25.0519	87.2673	34.2656	1.11004	0.912362	1.21667	0.223731	0.549257
Periplasmic aromatic amino acid aminotransferase beta precursor (EC 2.6.1.57)	8.88068	12.3557	5.40562	-1.157	0.950949	-1.21668	0.223726	0.549257
Biofilm PGA synthesis N-glycosyltransferase PgaC (EC 2.4.-.-)	2.86696	1.90496	3.82896	0.998106	0.820751	1.21609	0.223951	0.549358
Probable L-ascorbate-6-phosphate lactonase UlaG (EC 3.1.1.-) (L-ascorbate utilization protein G)	6.701	4.75597	8.64603	0.855698	0.703907	1.21564	0.224122	0.549499
Transcriptional activator of cad operon	7.93782	4.83439	11.0413	1.20394	0.991007	1.21486	0.224419	0.54995
DNA-directed RNA polymerase subunit H (EC 2.7.7.6)	15.4471	7.68168	23.2126	1.58723	1.30755	1.2139	0.224785	0.550016
SSU ribosomal protein S11e (S17p)	14.2409	78.2299	20.0856	1.25022	1.0297	1.21416	0.224687	0.550016
Biofilm operon icaABCD HTH-type negative transcriptional regulator IcaR	2.02886	1.19595	8.30038	1.30874	1.07762	1.21447	0.224569	0.550016
IMP cyclohydrolase (EC 3.5.4.10)	2291.45	2564.42	2018.48	-0.345534	0.284731	-1.21355	0.224921	0.550071
Pyridoxamine 5'-phosphate oxidase (EC 1.4.3.5)	1087.2	797.553	1376.85	0.787603	0.650015	1.21167	0.225639	0.550573
2-C-methyl-D-erythritol 4-phosphate cytidylyltransferase (EC 2.7.7.60)	796.049	706.983	885.115	0.324738	0.26795	1.21193	0.225538	0.550573
Two-component response regulator YvcP	39.9434	34.8559	45.0308	0.369048	0.304688	1.21123	0.225807	0.550573
SSU ribosomal protein S15Ae (S8p)	19.0522	82.0367	26.6376	1.20707	0.996424	1.2114	0.225742	0.550573
Ync	8.92015	11.3877	6.45262	-0.814096	0.671936	-1.21157	0.225678	0.550573
L-Cystine ABC transporter, permease protein TcyL	2.3838	1.28249	3.48511	1.37065	1.13143	1.21143	0.225731	0.550573
SSU ribosomal protein S15p (S13e)	7011.98	7943.84	6080.12	-0.385756	0.319332	-1.20801	0.227044	0.55299
LSU ribosomal protein L2p (L8e)	6070.16	6612.69	7645.7	-0.258625	0.21421	-1.20734	0.227301	0.55299
Glutamyl-tRNA synthetase (EC 6.1.1.17)	753.654	841.746	665.562	-0.339209	0.28096	-1.20732	0.227309	0.55299
Tryptophan synthase alpha chain (EC 4.2.1.20)	99.8431	86.9487	112.738	0.371687	0.307856	1.20734	0.227302	0.55299
Translation elongation factor 3	6.43805	4.04474	40.5467	1.11823	0.926323	1.20717	0.227367	0.55299
NAD-dependent protein deacetylase of SIR2 family	1225.93	1016.58	1435.28	0.497418	0.412387	1.20619	0.227743	0.553627
LSU ribosomal protein L18p (L5e)	2520.35	2094.15	2946.55	0.492836	0.409124	1.20461	0.228353	0.553687
[truncated: 4,496 more rows]

## Sheet: Data Set S1, Tab3
Taxonomy	aerobes CRC	CRC, %	aerobes Control	Control, %	Tax_detail
Escherichia_coli	0.601549	60.1549	0.710059	71.0059	k__Bacteria;p__Proteobacteria;c__Gammaproteobacteria;o__Enterobacterales;f__Enterobacteriaceae;g__Escherichia-Shigella;s__Escherichia_coli;
Bacillus_thuringiensis	0.182752	18.2752	0.00632514	0.632514	k__Bacteria;p__Firmicutes;c__Bacilli;o__Bacillales;f__Bacillaceae;g__Bacillus;s__Bacillus_thuringiensis;
Others	0.122003	12.2003	0.153348	15.3348	Others
Klebsiella_variicola	0.0343672	3.43672	0.00796836	0.796836	k__Bacteria;p__Proteobacteria;c__Gammaproteobacteria;o__Enterobacterales;f__Enterobacteriaceae;g__Klebsiella;s__Klebsiella_variicola;
Pseudoxanthomonas_taiwanensis	0.012031	1.2031	0.00144504	0.144504	k__Bacteria;p__Proteobacteria;c__Gammaproteobacteria;o__Xanthomonadales;f__Xanthomonadaceae;g__Pseudoxanthomonas;s__Pseudoxanthomonas_taiwanensis;
Enterococcus_faecalis	0.00855463	0.855463	0.0242932	2.42932	k__Bacteria;p__Firmicutes;c__Bacilli;o__Lactobacillales;f__Enterococcaceae;g__Enterococcus;s__Enterococcus_faecalis;
Staphylococcus_epidermidis	0.00512782	0.512782	0.0195287	1.95287	k__Bacteria;p__Firmicutes;c__Bacilli;o__Staphylococcales;f__Staphylococcaceae;g__Staphylococcus;s__Staphylococcus_epidermidis;
Streptosporangiaceae_str.	0.00346809	0.346809	0.000776192	0.0776192	k__Bacteria;p__Actinobacteriota;c__Actinobacteria;o__Streptosporangiales;f__Streptosporangiaceae;g__Thermopolyspora;s__Streptosporangiaceae_str.;
Cronobacter_dublinensis	0.00240289	0.240289	0.0273154	2.73154	k__Bacteria;p__Proteobacteria;c__Gammaproteobacteria;o__Enterobacterales;f__Enterobacteriaceae;g__Cronobacter;s__Cronobacter_dublinensis;
Clostridium_perfringens	0.00213866	0.213866	0.00212214	0.212214	k__Bacteria;p__Firmicutes;c__Clostridia;o__Clostridiales;f__Clostridiaceae;g__Clostridium_sensu_stricto_1;s__Clostridium_perfringens;
Eubacterium_limosum	0.00173405	0.173405	0.00194874	0.194874	k__Bacteria;p__Firmicutes;c__Clostridia;o__Eubacteriales;f__Eubacteriaceae;g__Eubacterium;s__Eubacterium_limosum;
Proteus_mirabilis	0.00124686	0.124686	2.47721e-05	0.00247721	k__Bacteria;p__Proteobacteria;c__Gammaproteobacteria;o__Enterobacterales;f__Morganellaceae;g__Proteus;s__Proteus_mirabilis;
Paeniclostridium_sordellii	0.00123035	0.123035	0.00121383	0.121383	k__Bacteria;p__Firmicutes;c__Clostridia;o__Peptostreptococcales-Tissierellales;f__Peptostreptococcaceae;g__Paeniclostridium;s__Paeniclostridium_sordellii;
Kosakonia_sacchari	0.00107346	0.107346	0.00156064	0.156064	k__Bacteria;p__Proteobacteria;c__Gammaproteobacteria;o__Enterobacterales;f__Enterobacteriaceae;g__Kosakonia;s__Kosakonia_sacchari;
Bacillus_ginsengihumi	0.000949597	0.0949597	0.00198177	0.198177	k__Bacteria;p__Firmicutes;c__Bacilli;o__Bacillales;f__Bacillaceae;g__Bacillus;s__Bacillus_ginsengihumi;
Streptococcus_salivarius	0.000842251	0.0842251	0.00127163	0.127163	k__Bacteria;p__Firmicutes;c__Bacilli;o__Lactobacillales;f__Streptococcaceae;g__Streptococcus;s__Streptococcus_salivarius;
Morganella_morganii	0.000809222	0.0809222	3.30295e-05	0.00330295	k__Bacteria;p__Proteobacteria;c__Gammaproteobacteria;o__Enterobacterales;f__Morganellaceae;g__Morganella;s__Morganella_morganii;
Ralstonia_pickettii	0.000759678	0.0759678	0.000710133	0.0710133	k__Bacteria;p__Proteobacteria;c__Gammaproteobacteria;o__Burkholderiales;f__Burkholderiaceae;g__Ralstonia;s__Ralstonia_pickettii;
Thermobifida_fusca	0.000734906	0.0734906	0.000842251	0.0842251	k__Bacteria;p__Actinobacteriota;c__Actinobacteria;o__Streptosporangiales;f__Nocardiopsaceae;g__Thermobifida;s__Thermobifida_fusca;
Phascolarctobacterium_faecium	0.000586273	0.0586273	0.000355067	0.0355067	k__Bacteria;p__Firmicutes;c__Negativicutes;o__Acidaminococcales;f__Acidaminococcaceae;g__Phascolarctobacterium;s__Phascolarctobacterium_faecium;
Weissella_cibaria	0.000561501	0.0561501	0.00212214	0.212214	k__Bacteria;p__Firmicutes;c__Bacilli;o__Lactobacillales;f__Leuconostocaceae;g__Weissella;s__Weissella_cibaria;
Paenibacillus_barengoltzii	0.000553243	0.0553243	0.000478927	0.0478927	k__Bacteria;p__Firmicutes;c__Bacilli;o__Paenibacillales;f__Paenibacillaceae;g__Paenibacillus;s__Paenibacillus_barengoltzii;
Faecalibacterium_prausnitzii	0.000503699	0.0503699	0.000495442	0.0495442	k__Bacteria;p__Firmicutes;c__Clostridia;o__Oscillospirales;f__Ruminococcaceae;g__Faecalibacterium;s__Faecalibacterium_prausnitzii;
Acinetobacter_johnsonii	0.000503699	0.0503699	0.000578016	0.0578016	k__Bacteria;p__Proteobacteria;c__Gammaproteobacteria;o__Pseudomonadales;f__Moraxellaceae;g__Acinetobacter;s__Acinetobacter_johnsonii;
Macrococcus_caseolyticus	0.000404611	0.0404611	0.000817479	0.0817479	k__Bacteria;p__Firmicutes;c__Bacilli;o__Staphylococcales;f__Staphylococcaceae;g__Macrococcus;s__Macrococcus_caseolyticus;
Parabacteroides_merdae	0.000396354	0.0396354	0.00101566	0.101566	k__Bacteria;p__Bacteroidota;c__Bacteroidia;o__Bacteroidales;f__Tannerellaceae;g__Parabacteroides;s__Parabacteroides_merdae;
Brochothrix_thermosphacta	0.000371581	0.0371581	0.000553243	0.0553243	k__Bacteria;p__Firmicutes;c__Bacilli;o__Lactobacillales;f__Listeriaceae;g__Brochothrix;s__Brochothrix_thermosphacta;
Stenotrophomonas_acidaminiphila	0.000363324	0.0363324	0.00183314	0.183314	k__Bacteria;p__Proteobacteria;c__Gammaproteobacteria;o__Xanthomonadales;f__Xanthomonadaceae;g__Stenotrophomonas;s__Stenotrophomonas_acidaminiphila;
Paenibacillus_sp.	0.000363324	0.0363324	0	0	k__Bacteria;p__Firmicutes;c__Bacilli;o__Paenibacillales;f__Paenibacillaceae;g__Cohnella;s__Paenibacillus_sp.;
Clostridia_bacterium	0.000363324	0.0363324	2.47721e-05	0.00247721	k__Bacteria;p__Firmicutes;c__Limnochordia;o__M55-D21;f__M55-D21;g__M55-D21;s__Clostridia_bacterium;
Acidaminococcus_intestini	0.000346809	0.0346809	0.000132118	0.0132118	k__Bacteria;p__Firmicutes;c__Negativicutes;o__Acidaminococcales;f__Acidaminococcaceae;g__Acidaminococcus;s__Acidaminococcus_intestini;
Bacillus_thermoamylovorans	0.00031378	0.031378	0.00166799	0.166799	k__Bacteria;p__Firmicutes;c__Bacilli;o__Bacillales;f__Bacillaceae;g__Bacillus;s__Bacillus_thermoamylovorans;
Paenibacillus_montaniterrae	0.000305523	0.0305523	0.000107346	0.0107346	k__Bacteria;p__Firmicutes;c__Bacilli;o__Paenibacillales;f__Paenibacillaceae;g__Paenibacillus;s__Paenibacillus_montaniterrae;
Parabacteroides_distasonis	0.000297265	0.0297265	0.000454155	0.0454155	k__Bacteria;p__Bacteroidota;c__Bacteroidia;o__Bacteroidales;f__Tannerellaceae;g__Parabacteroides;s__Parabacteroides_distasonis;
Bifidobacterium_adolescentis	0.000297265	0.0297265	0.000379839	0.0379839	k__Bacteria;p__Actinobacteriota;c__Actinobacteria;o__Bifidobacteriales;f__Bifidobacteriaceae;g__Bifidobacterium;s__Bifidobacterium_adolescentis;
Bacteroides_uniformis	0.000289008	0.0289008	0.00047067	0.047067	k__Bacteria;p__Bacteroidota;c__Bacteroidia;o__Bacteroidales;f__Bacteroidaceae;g__Bacteroides;s__Bacteroides_uniformis;
Bifidobacterium_longum	0.00028075	0.028075	0.000272493	0.0272493	k__Bacteria;p__Actinobacteriota;c__Actinobacteria;o__Bifidobacteriales;f__Bifidobacteriaceae;g__Bifidobacterium;s__Bifidobacterium_longum;
Paenibacillus_ginsengihumi	0.00028075	0.028075	0.000148633	0.0148633	k__Bacteria;p__Firmicutes;c__Bacilli;o__Paenibacillales;f__Paenibacillaceae;g__Paenibacillus;s__Paenibacillus_ginsengihumi;
Clostridium_scindens	0.000272493	0.0272493	0.000297265	0.0297265	k__Bacteria;p__Firmicutes;c__Clostridia;o__Lachnospirales;f__Lachnospiraceae;g__Lachnoclostridium;s__Clostridium_scindens;
Oscillibacter_sp.	0.000272493	0.0272493	0.000338552	0.0338552	k__Bacteria;p__Firmicutes;c__Clostridia;o__Oscillospirales;f__Oscillospiraceae;g__Oscillibacter;s__Oscillibacter_sp.;
Bacteroides_dorei	0.000264236	0.0264236	0.000842251	0.0842251	k__Bacteria;p__Bacteroidota;c__Bacteroidia;o__Bacteroidales;f__Bacteroidaceae;g__Bacteroides;s__Bacteroides_dorei;
Thermobacillus_composti	0.000264236	0.0264236	0.000718391	0.0718391	k__Bacteria;p__Firmicutes;c__Bacilli;o__Paenibacillales;f__Paenibacillaceae;g__Thermobacillus;s__Thermobacillus_composti;
Bacillus_clausii	0.000264236	0.0264236	8.25737e-06	0.000825737	k__Bacteria;p__Firmicutes;c__Bacilli;o__Bacillales;f__Bacillaceae;g__Bacillus;s__Bacillus_clausii;
Lactococcus_lactis	0.000255978	0.0255978	0.000247721	0.0247721	k__Bacteria;p__Firmicutes;c__Bacilli;o__Lactobacillales;f__Streptococcaceae;g__Lactococcus;s__Lactococcus_lactis;
Dorea_formicigenerans	0.000247721	0.0247721	0.000305523	0.0305523	k__Bacteria;p__Firmicutes;c__Clostridia;o__Lachnospirales;f__Lachnospiraceae;g__Dorea;s__Dorea_formicigenerans;
Symbiobacterium_thermophilum	0.000231206	0.0231206	0.000231206	0.0231206	k__Bacteria;p__Firmicutes;c__Symbiobacteriia;o__Symbiobacteriales;f__Symbiobacteraceae;g__Symbiobacterium;s__Symbiobacterium_thermophilum;
Devosia_riboflavina	0.000222949	0.0222949	0.001957	0.1957	k__Bacteria;p__Proteobacteria;c__Alphaproteobacteria;o__Rhizobiales;f__Devosiaceae;g__Devosia;s__Devosia_riboflavina;
Desulfotomaculum_ferrireducens	0.000214692	0.0214692	8.25737e-05	0.00825737	k__Bacteria;p__Firmicutes;c__Desulfotomaculia;o__Desulfotomaculales;f__Desulfotomaculales;g__Desulfotomaculum;s__Desulfotomaculum_ferrireducens;
Bacteroides_fragilis	0.000206434	0.0206434	0.000247721	0.0247721	k__Bacteria;p__Bacteroidota;c__Bacteroidia;o__Bacteroidales;f__Bacteroidaceae;g__Bacteroides;s__Bacteroides_fragilis;
Curtobacterium_sp.	0.000206434	0.0206434	0.000173405	0.0173405	k__Bacteria;p__Actinobacteriota;c__Actinobacteria;o__Micrococcales;f__Microbacteriaceae;g__Curtobacterium;s__Curtobacterium_sp.;
Clostridiales_bacterium	0.000206434	0.0206434	0.000173405	0.0173405	k__Bacteria;p__Firmicutes;c__Clostridia;o__Oscillospirales;f__Oscillospiraceae;g__Colidextribacter;s__Clostridiales_bacterium;
Bacillus_thermolactis	0.000206434	0.0206434	0.000189919	0.0189919	k__Bacteria;p__Firmicutes;c__Bacilli;o__Bacillales;f__Bacillaceae;g__Bacillus;s__Bacillus_thermolactis;
Pseudoclostridium_thermosuccinogenes	0.000189919	0.0189919	9.0831e-05	0.0090831	k__Bacteria;p__Firmicutes;c__Clostridia;o__Clostridia;f__Hungateiclostridiaceae;g__Pseudoclostridium;s__Pseudoclostridium_thermosuccinogenes;
Agrobacterium_radiobacter	0.000173405	0.0173405	0.00115603	0.115603	k__Bacteria;p__Proteobacteria;c__Alphaproteobacteria;o__Rhizobiales;f__Rhizobiaceae;g__Allorhizobium-Neorhizobium-Pararhizobium-Rhizobium;s__Agrobacterium_radiobacter;
Paenibacillus_lautus	0.000173405	0.0173405	0.000181662	0.0181662	k__Bacteria;p__Firmicutes;c__Bacilli;o__Paenibacillales;f__Paenibacillaceae;g__Paenibacillus;s__Paenibacillus_lautus;
Intestinimonas_butyriciproducens	0.00015689	0.015689	0.00028075	0.028075	k__Bacteria;p__Firmicutes;c__Clostridia;o__Oscillospirales;f__Oscillospiraceae;g__Intestinimonas;s__Intestinimonas_butyriciproducens;
Brevundimonas_terrae	0.00015689	0.015689	0.000891795	0.0891795	k__Bacteria;p__Proteobacteria;c__Alphaproteobacteria;o__Caulobacterales;f__Caulobacteraceae;g__Brevundimonas;s__Brevundimonas_terrae;
Clostridium_butyricum	0.000140375	0.0140375	9.90884e-05	0.00990884	k__Bacteria;p__Firmicutes;c__Clostridia;o__Clostridiales;f__Clostridiaceae;g__Clostridium_sensu_stricto_1;s__Clostridium_butyricum;
Collinsella_sp.	0.000140375	0.0140375	2.47721e-05	0.00247721	k__Bacteria;p__Actinobacteriota;c__Coriobacteriia;o__Coriobacteriales;f__Coriobacteriaceae;g__Collinsella;s__Collinsella_sp.;
Vibrio_metschnikovii	0.000140375	0.0140375	0.000173405	0.0173405	k__Bacteria;p__Proteobacteria;c__Gammaproteobacteria;o__Vibrionales;f__Vibrionaceae;g__Vibrio;s__Vibrio_metschnikovii;
Novosphingobium_sp.	0.000132118	0.0132118	0.000379839	0.0379839	k__Bacteria;p__Proteobacteria;c__Alphaproteobacteria;o__Sphingomonadales;f__Sphingomonadaceae;g__Novosphingobium;s__Novosphingobium_sp.;
anaerobic_digester	0.000132118	0.0132118	1.65147e-05	0.00165147	k__Bacteria;p__Firmicutes;c__Limnochordia;s__anaerobic_digester;
Pseudoxanthomonas_suwonensis	0.00012386	0.012386	0.00199003	0.199003	k__Bacteria;p__Proteobacteria;c__Gammaproteobacteria;o__Xanthomonadales;f__Xanthomonadaceae;g__Pseudoxanthomonas;s__Pseudoxanthomonas_suwonensis;
Actinomadura_keratinilytica	0.00012386	0.012386	0.000206434	0.0206434	k__Bacteria;p__Actinobacteriota;c__Actinobacteria;o__Streptosporangiales;f__Thermomonosporaceae;g__Actinomadura;s__Actinomadura_keratinilytica;
Paenibacillus_apis	0.00012386	0.012386	0	0	k__Bacteria;p__Firmicutes;c__Bacilli;o__Paenibacillales;f__Paenibacillaceae;g__Paenibacillus;s__Paenibacillus_apis;
Firmicutes_bacterium	0.00012386	0.012386	2.47721e-05	0.00247721	k__Bacteria;p__Firmicutes;c__Bacilli;o__Paenibacillales;f__Paenibacillaceae;g__Thermobacillus;s__Firmicutes_bacterium;
Aeromonas_caviae	0.000107346	0.0107346	8.25737e-06	0.000825737	k__Bacteria;p__Proteobacteria;c__Gammaproteobacteria;o__Aeromonadales;f__Aeromonadaceae;g__Aeromonas;s__Aeromonas_caviae;
Bordetella_petrii	9.90884e-05	0.00990884	0.000181662	0.0181662	k__Bacteria;p__Proteobacteria;c__Gammaproteobacteria;o__Burkholderiales;f__Alcaligenaceae;g__Bordetella;s__Bordetella_petrii;
Marinactinospora_endophytica	9.90884e-05	0.00990884	0	0	k__Bacteria;p__Actinobacteriota;c__Actinobacteria;o__Streptosporangiales;f__Nocardiopsaceae;g__Marinactinospora;s__Marinactinospora_endophytica;
Streptomyces_carpaticus	9.0831e-05	0.0090831	9.90884e-05	0.00990884	k__Bacteria;p__Actinobacteriota;c__Actinobacteria;o__Streptomycetales;f__Streptomycetaceae;g__Streptomyces;s__Streptomyces_carpaticus;
Photobacterium_phosphoreum	9.0831e-05	0.0090831	0.000132118	0.0132118	k__Bacteria;p__Proteobacteria;c__Gammaproteobacteria;o__Vibrionales;f__Vibrionaceae;g__Photobacterium;s__Photobacterium_phosphoreum;
Moellerella_wisconsensis	9.0831e-05	0.0090831	0	0	k__Bacteria;p__Proteobacteria;c__Gammaproteobacteria;o__Enterobacterales;f__Morganellaceae;g__Moellerella;s__Moellerella_wisconsensis;
Streptococcus_parasanguinis	8.25737e-05	0.00825737	0.000165147	0.0165147	k__Bacteria;p__Firmicutes;c__Bacilli;o__Lactobacillales;f__Streptococcaceae;g__Streptococcus;s__Streptococcus_parasanguinis;
Sutterella_wadsworthensis	8.25737e-05	0.00825737	0.000115603	0.0115603	k__Bacteria;p__Proteobacteria;c__Gammaproteobacteria;o__Burkholderiales;f__Sutterellaceae;g__Sutterella;s__Sutterella_wadsworthensis;
Carnobacterium_inhibens	8.25737e-05	0.00825737	0.000148633	0.0148633	k__Bacteria;p__Firmicutes;c__Bacilli;o__Lactobacillales;f__Carnobacteriaceae;g__Carnobacterium;s__Carnobacterium_inhibens;
Desulfosporosinus_sp.	8.25737e-05	0.00825737	5.78016e-05	0.00578016	k__Bacteria;p__Firmicutes;c__Desulfitobacteriia;o__Desulfitobacteriales;f__Desulfitobacteriales;g__Desulfitobacteriales;s__Desulfosporosinus_sp.;
Pseudomonas_flexibilis	7.43163e-05	0.00743163	0.0016267	0.16267	k__Bacteria;p__Proteobacteria;c__Gammaproteobacteria;o__Pseudomonadales;f__Pseudomonadaceae;g__Pseudomonas;s__Pseudomonas_flexibilis;
Solibacillus_silvestris	7.43163e-05	0.00743163	0.000611045	0.0611045	k__Bacteria;p__Firmicutes;c__Bacilli;o__Bacillales;f__Planococcaceae;g__Solibacillus;s__Solibacillus_silvestris;
Peptoniphilus_lacrimalis	7.43163e-05	0.00743163	4.95442e-05	0.00495442	k__Bacteria;p__Firmicutes;c__Clostridia;o__Peptostreptococcales-Tissierellales;f__Peptostreptococcales-Tissierellales;g__Peptoniphilus;s__Peptoniphilus_lacrimalis;
Bacillus_coagulans	6.60589e-05	0.00660589	0.00400482	0.400482	k__Bacteria;p__Firmicutes;c__Bacilli;o__Bacillales;f__Bacillaceae;g__Bacillus;s__Bacillus_coagulans;
Clostridium_baratii	6.60589e-05	0.00660589	0.000132118	0.0132118	k__Bacteria;p__Firmicutes;c__Clostridia;o__Clostridiales;f__Clostridiaceae;g__Clostridium_sensu_stricto_1;s__Clostridium_baratii;
Novibacillus_thermophilus	6.60589e-05	0.00660589	0.000239464	0.0239464	k__Bacteria;p__Firmicutes;c__Bacilli;o__Thermoactinomycetales;f__Thermoactinomycetaceae;g__Novibacillus;s__Novibacillus_thermophilus;
Acinetobacter_sp.	6.60589e-05	0.00660589	9.0831e-05	0.0090831	k__Bacteria;p__Proteobacteria;c__Gammaproteobacteria;o__Pseudomonadales;f__Moraxellaceae;g__Acinetobacter;s__Acinetobacter_sp.;
Eubacterium_rectale	6.60589e-05	0.00660589	1.65147e-05	0.00165147	k__Bacteria;p__Firmicutes;c__Clostridia;o__Lachnospirales;f__Lachnospiraceae;g__Agathobacter;s__Eubacterium_rectale;
Rhodococcus_pyridinivorans	6.60589e-05	0.00660589	2.47721e-05	0.00247721	k__Bacteria;p__Actinobacteriota;c__Actinobacteria;o__Corynebacteriales;f__Nocardiaceae;g__Rhodococcus;s__Rhodococcus_pyridinivorans;
Tepidimicrobium_sp.	6.60589e-05	0.00660589	0	0	k__Bacteria;p__Firmicutes;c__Clostridia;o__Peptostreptococcales-Tissierellales;f__Peptostreptococcales-Tissierellales;g__Tepidimicrobium;s__Tepidimicrobium_sp.;
Pediococcus_pentosaceus	5.78016e-05	0.00578016	4.95442e-05	0.00495442	k__Bacteria;p__Firmicutes;c__Bacilli;o__Lactobacillales;f__Lactobacillaceae;g__Pediococcus;s__Pediococcus_pentosaceus;
Pantoea_cypripedii	4.95442e-05	0.00495442	0.000330295	0.0330295	k__Bacteria;p__Proteobacteria;c__Gammaproteobacteria;o__Enterobacterales;f__Erwiniaceae;g__Pantoea;s__Pantoea_cypripedii;
Psychrobacter_maritimus	4.95442e-05	0.00495442	2.47721e-05	0.00247721	k__Bacteria;p__Proteobacteria;c__Gammaproteobacteria;o__Pseudomonadales;f__Moraxellaceae;g__Psychrobacter;s__Psychrobacter_maritimus;
Dielma_fastidiosa	4.95442e-05	0.00495442	0	0	k__Bacteria;p__Firmicutes;c__Bacilli;o__Erysipelotrichales;f__Erysipelotrichaceae;g__Dielma;s__Dielma_fastidiosa;
Ruminococcaceae_bacterium	4.95442e-05	0.00495442	1.65147e-05	0.00165147	k__Bacteria;p__Firmicutes;c__Clostridia;o__Oscillospirales;f__Ruminococcaceae;g__Candidatus_Soleaferrea;s__Ruminococcaceae_bacterium;
Symbiobacterium_terraclitae	4.95442e-05	0.00495442	0	0	k__Bacteria;p__Firmicutes;c__Symbiobacteriia;o__Symbiobacteriales;f__Symbiobacteraceae;g__Symbiobacterium;s__Symbiobacterium_terraclitae;
Bacteroides_thetaiotaomicron	4.12868e-05	0.00412868	0.000231206	0.0231206	k__Bacteria;p__Bacteroidota;c__Bacteroidia;o__Bacteroidales;f__Bacteroidaceae;g__Bacteroides;s__Bacteroides_thetaiotaomicron;
Sphingomonas_panni	4.12868e-05	0.00412868	3.30295e-05	0.00330295	k__Bacteria;p__Proteobacteria;c__Alphaproteobacteria;o__Sphingomonadales;f__Sphingomonadaceae;g__Sphingomonas;s__Sphingomonas_panni;
Nonomuraea_sp.	4.12868e-05	0.00412868	5.78016e-05	0.00578016	k__Bacteria;p__Actinobacteriota;c__Actinobacteria;o__Streptosporangiales;f__Streptosporangiaceae;g__Nonomuraea;s__Nonomuraea_sp.;
Paenibacillus_xylanexedens	4.12868e-05	0.00412868	3.30295e-05	0.00330295	k__Bacteria;p__Firmicutes;c__Bacilli;o__Paenibacillales;f__Paenibacillaceae;g__Paenibacillus;s__Paenibacillus_xylanexedens;
Glutamicibacter_arilaitensis	4.12868e-05	0.00412868	4.12868e-05	0.00412868	k__Bacteria;p__Actinobacteriota;c__Actinobacteria;o__Micrococcales;f__Micrococcaceae;g__Glutamicibacter;s__Glutamicibacter_arilaitensis;
Ketogulonicigenium_vulgare	4.12868e-05	0.00412868	0.000305523	0.0305523	k__Bacteria;p__Proteobacteria;c__Alphaproteobacteria;o__Rhodobacterales;f__Rhodobacteraceae;g__Ketogulonicigenium;s__Ketogulonicigenium_vulgare;
Clostridium_sp.	4.12868e-05	0.00412868	1.65147e-05	0.00165147	k__Bacteria;p__Firmicutes;c__Clostridia;o__Clostridiales;f__Clostridiaceae;g__Clostridium_sensu_stricto_13;s__Clostridium_sp.;
Lactobacillus_salivarius	4.12868e-05	0.00412868	0	0	k__Bacteria;p__Firmicutes;c__Bacilli;o__Lactobacillales;f__Lactobacillaceae;g__Lactobacillus;s__Lactobacillus_salivarius;
Streptococcus_lutetiensis	4.12868e-05	0.00412868	4.12868e-05	0.00412868	k__Bacteria;p__Firmicutes;c__Bacilli;o__Lactobacillales;f__Streptococcaceae;g__Streptococcus;s__Streptococcus_lutetiensis;
Terrisporobacter_glycolicus	4.12868e-05	0.00412868	2.47721e-05	0.00247721	k__Bacteria;p__Firmicutes;c__Clostridia;o__Peptostreptococcales-Tissierellales;f__Peptostreptococcaceae;g__Terrisporobacter;s__Terrisporobacter_glycolicus;
Streptomyces_thermoatroviridis	4.12868e-05	0.00412868	4.12868e-05	0.00412868	k__Bacteria;p__Actinobacteriota;c__Actinobacteria;o__Streptomycetales;f__Streptomycetaceae;g__Streptomyces;s__Streptomyces_thermoatroviridis;
Massilia_timonae	3.30295e-05	0.00330295	0.000173405	0.0173405	k__Bacteria;p__Proteobacteria;c__Gammaproteobacteria;o__Burkholderiales;f__Oxalobacteraceae;g__Massilia;s__Massilia_timonae;
Bacillus_gibsonii	3.30295e-05	0.00330295	9.0831e-05	0.0090831	k__Bacteria;p__Firmicutes;c__Bacilli;o__Bacillales;f__Bacillaceae;g__Bacillus;s__Bacillus_gibsonii;
Thermobispora_bispora	3.30295e-05	0.00330295	8.25737e-05	0.00825737	k__Bacteria;p__Actinobacteriota;c__Actinobacteria;o__Streptosporangiales;f__Thermomonosporaceae;g__Thermobispora;s__Thermobispora_bispora;
Lactobacillus_sakei	3.30295e-05	0.00330295	3.30295e-05	0.00330295	k__Bacteria;p__Firmicutes;c__Bacilli;o__Lactobacillales;f__Lactobacillaceae;g__Lactobacillus;s__Lactobacillus_sakei;
Streptococcus_anginosus	3.30295e-05	0.00330295	0	0	k__Bacteria;p__Firmicutes;c__Bacilli;o__Lactobacillales;f__Streptococcaceae;g__Streptococcus;s__Streptococcus_anginosus;
Erysipelatoclostridium_ramosum	3.30295e-05	0.00330295	4.12868e-05	0.00412868	k__Bacteria;p__Firmicutes;c__Bacilli;o__Erysipelotrichales;f__Erysipelatoclostridiaceae;g__Erysipelatoclostridium;s__Erysipelatoclostridium_ramosum;
Sphingobacterium_composti	3.30295e-05	0.00330295	3.30295e-05	0.00330295	k__Bacteria;p__Bacteroidota;c__Bacteroidia;o__Sphingobacteriales;f__Sphingobacteriaceae;g__Sphingobacterium;s__Sphingobacterium_composti;
Azospirillum_sp.	3.30295e-05	0.00330295	4.95442e-05	0.00495442	k__Bacteria;p__Proteobacteria;c__Alphaproteobacteria;o__Azospirillales;f__Azospirillaceae;g__Niveispirillum;s__Azospirillum_sp.;
Negativicoccus_massiliensis	3.30295e-05	0.00330295	0	0	k__Bacteria;p__Firmicutes;c__Negativicutes;o__Veillonellales-Selenomonadales;f__Veillonellaceae;g__Negativicoccus;s__Negativicoccus_massiliensis;
Corynebacterium_accolens	3.30295e-05	0.00330295	8.25737e-06	0.000825737	k__Bacteria;p__Actinobacteriota;c__Actinobacteria;o__Corynebacteriales;f__Corynebacteriaceae;g__Corynebacterium;s__Corynebacterium_accolens;
Lactobacillus_johnsonii	3.30295e-05	0.00330295	0	0	k__Bacteria;p__Firmicutes;c__Bacilli;o__Lactobacillales;f__Lactobacillaceae;g__Lactobacillus;s__Lactobacillus_johnsonii;
Haemophilus_parainfluenzae	3.30295e-05	0.00330295	4.12868e-05	0.00412868	k__Bacteria;p__Proteobacteria;c__Gammaproteobacteria;o__Pasteurellales;f__Pasteurellaceae;g__Haemophilus;s__Haemophilus_parainfluenzae;
Bacteroides_intestinalis	2.47721e-05	0.00247721	4.95442e-05	0.00495442	k__Bacteria;p__Bacteroidota;c__Bacteroidia;o__Bacteroidales;f__Bacteroidaceae;g__Bacteroides;s__Bacteroides_intestinalis;
Bacteroides_stercoris	2.47721e-05	0.00247721	4.95442e-05	0.00495442	k__Bacteria;p__Bacteroidota;c__Bacteroidia;o__Bacteroidales;f__Bacteroidaceae;g__Bacteroides;s__Bacteroides_stercoris;
Acetobacter_pasteurianus	2.47721e-05	0.00247721	8.25737e-06	0.000825737	k__Bacteria;p__Proteobacteria;c__Alphaproteobacteria;o__Acetobacterales;f__Acetobacteraceae;g__Acetobacter;s__Acetobacter_pasteurianus;
Aurantimonas_sp.	2.47721e-05	0.00247721	0.000115603	0.0115603	k__Bacteria;p__Proteobacteria;c__Alphaproteobacteria;o__Rhizobiales;f__Rhizobiaceae;g__Aureimonas;s__Aurantimonas_sp.;
Leuconostoc_mesenteroides	2.47721e-05	0.00247721	2.47721e-05	0.00247721	k__Bacteria;p__Firmicutes;c__Bacilli;o__Lactobacillales;f__Leuconostocaceae;g__Leuconostoc;s__Leuconostoc_mesenteroides;
Streptococcus_agalactiae	2.47721e-05	0.00247721	8.25737e-06	0.000825737	k__Bacteria;p__Firmicutes;c__Bacilli;o__Lactobacillales;f__Streptococcaceae;g__Streptococcus;s__Streptococcus_agalactiae;
Bacillus_horti	2.47721e-05	0.00247721	3.30295e-05	0.00330295	k__Bacteria;p__Firmicutes;c__Bacilli;o__Bacillales;f__Bacillaceae;g__Bacillus;s__Bacillus_horti;
Erythrobacter_sp.	2.47721e-05	0.00247721	9.0831e-05	0.0090831	k__Bacteria;p__Proteobacteria;c__Alphaproteobacteria;o__Sphingomonadales;f__Sphingomonadaceae;g__Altererythrobacter;s__Erythrobacter_sp.;
Thermostaphylospora_chromogena	2.47721e-05	0.00247721	1.65147e-05	0.00165147	k__Bacteria;p__Actinobacteriota;c__Actinobacteria;o__Streptosporangiales;f__Thermomonosporaceae;g__Thermomonosporaceae;s__Thermostaphylospora_chromogena;
Halomonas_stevensii	2.47721e-05	0.00247721	5.78016e-05	0.00578016	k__Bacteria;p__Proteobacteria;c__Gammaproteobacteria;o__Oceanospirillales;f__Halomonadaceae;g__Halomonas;s__Halomonas_stevensii;
Flavobacterium_sp.	2.47721e-05	0.00247721	0	0	k__Bacteria;p__Bacteroidota;c__Bacteroidia;o__Flavobacteriales;f__Flavobacteriaceae;g__Flavobacterium;s__Flavobacterium_sp.;
Brachybacterium_sp.	2.47721e-05	0.00247721	5.78016e-05	0.00578016	k__Bacteria;p__Actinobacteriota;c__Actinobacteria;o__Micrococcales;f__Dermabacteraceae;g__Brachybacterium;s__Brachybacterium_sp.;
Aeromicrobium_camelliae	2.47721e-05	0.00247721	4.12868e-05	0.00412868	k__Bacteria;p__Actinobacteriota;c__Actinobacteria;o__Propionibacteriales;f__Nocardioidaceae;g__Aeromicrobium;s__Aeromicrobium_camelliae;
Bifidobacterium_pseudolongum	2.47721e-05	0.00247721	4.12868e-05	0.00412868	k__Bacteria;p__Actinobacteriota;c__Actinobacteria;o__Bifidobacteriales;f__Bifidobacteriaceae;g__Bifidobacterium;s__Bifidobacterium_pseudolongum;
Pigmentiphaga_sp.	1.65147e-05	0.00165147	6.60589e-05	0.00660589	k__Bacteria;p__Proteobacteria;c__Gammaproteobacteria;o__Burkholderiales;f__Alcaligenaceae;g__Pigmentiphaga;s__Pigmentiphaga_sp.;
Orrella_dioscoreae	1.65147e-05	0.00165147	5.78016e-05	0.00578016	k__Bacteria;p__Proteobacteria;c__Gammaproteobacteria;o__Burkholderiales;f__Alcaligenaceae;g__Orrella;s__Orrella_dioscoreae;
Dyadobacter_fermentans	1.65147e-05	0.00165147	2.47721e-05	0.00247721	k__Bacteria;p__Bacteroidota;c__Bacteroidia;o__Cytophagales;f__Spirosomaceae;g__Dyadobacter;s__Dyadobacter_fermentans;
Lactobacillus_murinus	1.65147e-05	0.00165147	0	0	k__Bacteria;p__Firmicutes;c__Bacilli;o__Lactobacillales;f__Lactobacillaceae;g__Lactobacillus;s__Lactobacillus_murinus;
Eubacteriaceae_bacterium	1.65147e-05	0.00165147	0	0	k__Bacteria;p__Firmicutes;c__Clostridia;o__Oscillospirales;f__Eubacterium_coprostanoligenes_group;g__Eubacterium_coprostanoligenes_group;s__Eubacteriaceae_bacterium;
Bacteroides_ovatus	1.65147e-05	0.00165147	0	0	k__Bacteria;p__Bacteroidota;c__Bacteroidia;o__Bacteroidales;f__Bacteroidaceae;g__Bacteroides;s__Bacteroides_ovatus;
Pseudomonas_sp.	8.25737e-06	0.000825737	8.25737e-06	0.000825737	k__Bacteria;p__Proteobacteria;c__Gammaproteobacteria;o__Xanthomonadales;f__Xanthomonadaceae;g__Xylella;s__Pseudomonas_sp.;
Lactobacillus_vaccinostercus	8.25737e-06	0.000825737	0	0	k__Bacteria;p__Firmicutes;c__Bacilli;o__Lactobacillales;f__Lactobacillaceae;g__Lactobacillus;s__Lactobacillus_vaccinostercus;
Sphingobacterium_multivorum	8.25737e-06	0.000825737	0.000189919	0.0189919	k__Bacteria;p__Bacteroidota;c__Bacteroidia;o__Sphingobacteriales;f__Sphingobacteriaceae;g__Sphingobacterium;s__Sphingobacterium_multivorum;
Bacteroides_eggerthii	8.25737e-06	0.000825737	8.25737e-06	0.000825737	k__Bacteria;p__Bacteroidota;c__Bacteroidia;o__Bacteroidales;f__Bacteroidaceae;g__Bacteroides;s__Bacteroides_eggerthii;
Thermostaphylospora_chromogena	8.25737e-06	0.000825737	1.65147e-05	0.00165147	k__Bacteria;p__Actinobacteriota;c__Actinobacteria;o__Streptosporangiales;f__Thermomonosporaceae;g__Thermostaphylospora;s__Thermostaphylospora_chromogena;
Serratia_plymuthica	8.25737e-06	0.000825737	0.000181662	0.0181662	k__Bacteria;p__Proteobacteria;c__Gammaproteobacteria;o__Enterobacterales;f__Yersiniaceae;g__Serratia;s__Serratia_plymuthica;
Bacteroides_caccae	8.25737e-06	0.000825737	3.30295e-05	0.00330295	k__Bacteria;p__Bacteroidota;c__Bacteroidia;o__Bacteroidales;f__Bacteroidaceae;g__Bacteroides;s__Bacteroides_caccae;
Bacteroides_salyersiae	8.25737e-06	0.000825737	2.47721e-05	0.00247721	k__Bacteria;p__Bacteroidota;c__Bacteroidia;o__Bacteroidales;f__Bacteroidaceae;g__Bacteroides;s__Bacteroides_salyersiae;
Bacteroides_nordii	8.25737e-06	0.000825737	1.65147e-05	0.00165147	k__Bacteria;p__Bacteroidota;c__Bacteroidia;o__Bacteroidales;f__Bacteroidaceae;g__Bacteroides;s__Bacteroides_nordii;
Pseudomonas_psychrotolerans	8.25737e-06	0.000825737	0	0	k__Bacteria;p__Proteobacteria;c__Gammaproteobacteria;o__Pseudomonadales;f__Pseudomonadaceae;g__Pseudomonas;s__Pseudomonas_psychrotolerans;
Staphylococcus_sciuri	8.25737e-06	0.000825737	3.30295e-05	0.00330295	k__Bacteria;p__Firmicutes;c__Bacilli;o__Staphylococcales;f__Staphylococcaceae;g__Staphylococcus;s__Staphylococcus_sciuri;
Leucobacter_sp.	8.25737e-06	0.000825737	0.000214692	0.0214692	k__Bacteria;p__Actinobacteriota;c__Actinobacteria;o__Micrococcales;f__Microbacteriaceae;g__Leucobacter;s__Leucobacter_sp.;
Variovorax_sp.	8.25737e-06	0.000825737	3.30295e-05	0.00330295	k__Bacteria;p__Proteobacteria;c__Gammaproteobacteria;o__Burkholderiales;f__Comamonadaceae;g__Variovorax;s__Variovorax_sp.;
Flavobacterium_ceti	8.25737e-06	0.000825737	0.000140375	0.0140375	k__Bacteria;p__Bacteroidota;c__Bacteroidia;o__Flavobacteriales;f__Flavobacteriaceae;g__Flavobacterium;s__Flavobacterium_ceti;
Comamonas_testosteroni	8.25737e-06	0.000825737	0.000115603	0.0115603	k__Bacteria;p__Proteobacteria;c__Gammaproteobacteria;o__Burkholderiales;f__Comamonadaceae;g__Comamonas;s__Comamonas_testosteroni;
Olsenella_sp.	8.25737e-06	0.000825737	1.65147e-05	0.00165147	k__Bacteria;p__Actinobacteriota;c__Coriobacteriia;o__Coriobacteriales;f__Atopobiaceae;g__Olsenella;s__Olsenella_sp.;
Sphingobacterium_chuzhouense	8.25737e-06	0.000825737	0.000173405	0.0173405	k__Bacteria;p__Bacteroidota;c__Bacteroidia;o__Sphingobacteriales;f__Sphingobacteriaceae;g__Sphingobacterium;s__Sphingobacterium_chuzhouense;
Thermobacillus_sp.	8.25737e-06	0.000825737	9.0831e-05	0.0090831	k__Bacteria;p__Firmicutes;c__Bacilli;o__Bacillales;f__Bacillaceae;g__Bacillus;s__Thermobacillus_sp.;
Sphingobacterium_mizutaii	8.25737e-06	0.000825737	1.65147e-05	0.00165147	k__Bacteria;p__Bacteroidota;c__Bacteroidia;o__Sphingobacteriales;f__Sphingobacteriaceae;g__Sphingobacterium;s__Sphingobacterium_mizutaii;
Bifidobacterium_bifidum	8.25737e-06	0.000825737	1.65147e-05	0.00165147	k__Bacteria;p__Actinobacteriota;c__Actinobacteria;o__Bifidobacteriales;f__Bifidobacteriaceae;g__Bifidobacterium;s__Bifidobacterium_bifidum;
Roseomonas_sp.	8.25737e-06	0.000825737	0	0	k__Bacteria;p__Proteobacteria;c__Alphaproteobacteria;o__Acetobacterales;f__Acetobacteraceae;g__Roseomonas;s__Roseomonas_sp.;
Paenibacillus_senegalensis	8.25737e-06	0.000825737	1.65147e-05	0.00165147	k__Bacteria;p__Firmicutes;c__Bacilli;o__Paenibacillales;f__Paenibacillaceae;g__Paenibacillus;s__Paenibacillus_senegalensis;
Terrabacter_sp.	8.25737e-06	0.000825737	0	0	k__Bacteria;p__Actinobacteriota;c__Actinobacteria;o__Micrococcales;f__Intrasporangiaceae;g__Terrabacter;s__Terrabacter_sp.;
Roseburia_inulinivorans	8.25737e-06	0.000825737	0	0	k__Bacteria;p__Firmicutes;c__Clostridia;o__Lachnospirales;f__Lachnospiraceae;g__Roseburia;s__Roseburia_inulinivorans;
Sphingomonas_faeni	8.25737e-06	0.000825737	8.25737e-06	0.000825737	k__Bacteria;p__Proteobacteria;c__Alphaproteobacteria;o__Sphingomonadales;f__Sphingomonadaceae;g__Sphingomonas;s__Sphingomonas_faeni;
Lactococcus_piscium	8.25737e-06	0.000825737	1.65147e-05	0.00165147	k__Bacteria;p__Firmicutes;c__Bacilli;o__Lactobacillales;f__Streptococcaceae;g__Lactococcus;s__Lactococcus_piscium;
Anaerococcus_vaginalis	8.25737e-06	0.000825737	2.47721e-05	0.00247721	k__Bacteria;p__Firmicutes;c__Clostridia;o__Peptostreptococcales-Tissierellales;f__Peptostreptococcales-Tissierellales;g__Anaerococcus;s__Anaerococcus_vaginalis;
Methanobrevibacter_smithii	8.25737e-06	0.000825737	1.65147e-05	0.00165147	k__Archaea;p__Euryarchaeota;c__Methanobacteria;o__Methanobacteriales;f__Methanobacteriaceae;g__Methanobrevibacter;s__Methanobrevibacter_smithii;
Lactococcus_garvieae	8.25737e-06	0.000825737	0	0	k__Bacteria;p__Firmicutes;c__Bacilli;o__Lactobacillales;f__Streptococcaceae;g__Lactococcus;s__Lactococcus_garvieae;
Lactobacillus_rhamnosus	8.25737e-06	0.000825737	1.65147e-05	0.00165147	k__Bacteria;p__Firmicutes;c__Bacilli;o__Lactobacillales;f__Lactobacillaceae;g__Lactobacillus;s__Lactobacillus_rhamnosus;
Saccharopolyspora_rectivirgula	8.25737e-06	0.000825737	2.47721e-05	0.00247721	k__Bacteria;p__Actinobacteriota;c__Actinobacteria;o__Pseudonocardiales;f__Pseudonocardiaceae;g__Saccharopolyspora;s__Saccharopolyspora_rectivirgula;
Dielma_sp.	8.25737e-06	0.000825737	0	0	k__Bacteria;p__Firmicutes;c__Bacilli;o__Erysipelotrichales;f__Erysipelotrichaceae;g__Dielma;s__Dielma_sp.;
bacterium_enrichment	8.25737e-06	0.000825737	1.65147e-05	0.00165147	k__Bacteria;p__Firmicutes;c__Clostridia;o__Oscillospirales;f__UCG-010;g__UCG-010;s__bacterium_enrichment;
Cellulomonas_flavigena	8.25737e-06	0.000825737	1.65147e-05	0.00165147	k__Bacteria;p__Actinobacteriota;c__Actinobacteria;o__Micrococcales;f__Cellulomonadaceae;g__Cellulomonas;s__Cellulomonas_flavigena;
Lactobacillus_plantarum	0		4.95442e-05	0.00495442	k__Bacteria;p__Firmicutes;c__Bacilli;o__Lactobacillales;f__Lactobacillaceae;g__Lactobacillus;s__Lactobacillus_plantarum;
Burkholderia_multivorans	0		8.25737e-06	0.000825737	k__Bacteria;p__Proteobacteria;c__Gammaproteobacteria;o__Burkholderiales;f__Burkholderiaceae;g__Burkholderia-Caballeronia-Paraburkholderia;s__Burkholderia_multivorans;
Lactobacillus_brevis	0		3.30295e-05	0.00330295	k__Bacteria;p__Firmicutes;c__Bacilli;o__Lactobacillales;f__Lactobacillaceae;g__Lactobacillus;s__Lactobacillus_brevis;
Cupriavidus_gilardii	0		6.60589e-05	0.00660589	k__Bacteria;p__Proteobacteria;c__Gammaproteobacteria;o__Burkholderiales;f__Burkholderiaceae;g__Cupriavidus;s__Cupriavidus_gilardii;
bacterium_enrichment	0		0.000867023	0.0867023	k__Bacteria;p__Bacteroidota;c__Bacteroidia;o__Chitinophagales;f__Chitinophagaceae;g__Taibaiella;s__bacterium_enrichment;
Herbaspirillum_sp.	0		1.65147e-05	0.00165147	k__Bacteria;p__Proteobacteria;c__Gammaproteobacteria;o__Burkholderiales;f__Oxalobacteraceae;g__Herbaspirillum;s__Herbaspirillum_sp.;
Quadrisphaera_granulorum	0		0	0	k__Bacteria;p__Actinobacteriota;c__Actinobacteria;o__Kineosporiales;f__Kineosporiaceae;g__Quadrisphaera;s__Quadrisphaera_granulorum;
Paenibacillus_vulneris	0		0	0	k__Bacteria;p__Firmicutes;c__Bacilli;o__Paenibacillales;f__Paenibacillaceae;g__Paenibacillus;s__Paenibacillus_vulneris;
Acinetobacter_variabilis	0		0	0	k__Bacteria;p__Proteobacteria;c__Gammaproteobacteria;o__Pseudomonadales;f__Moraxellaceae;g__Acinetobacter;s__Acinetobacter_variabilis;
Prevotella_buccae	0		1.65147e-05	0.00165147	k__Bacteria;p__Bacteroidota;c__Bacteroidia;o__Bacteroidales;f__Prevotellaceae;g__Prevotella;s__Prevotella_buccae;
Sphingobacterium_thalpophilum	0		9.0831e-05	0.0090831	k__Bacteria;p__Bacteroidota;c__Bacteroidia;o__Sphingobacteriales;f__Sphingobacteriaceae;g__Sphingobacterium;s__Sphingobacterium_thalpophilum;
Empedobacter_sp.	0		8.25737e-06	0.000825737	k__Bacteria;p__Bacteroidota;c__Bacteroidia;o__Flavobacteriales;f__Weeksellaceae;g__Chishuiella;s__Empedobacter_sp.;
Sphingobacterium_thermophilum	0		1.65147e-05	0.00165147	k__Bacteria;p__Bacteroidota;c__Bacteroidia;o__Sphingobacteriales;f__Sphingobacteriaceae;g__Sphingobacterium;s__Sphingobacterium_thermophilum;
Lactobacillus_acidipiscis	0		0	0	k__Bacteria;p__Firmicutes;c__Bacilli;o__Lactobacillales;f__Lactobacillaceae;g__Lactobacillus;s__Lactobacillus_acidipiscis;
Chitinophaga_sp.	0		0	0	k__Bacteria;p__Bacteroidota;c__Bacteroidia;o__Chitinophagales;f__Chitinophagaceae;g__Chitinophaga;s__Chitinophaga_sp.;
Cutibacterium_acnes	0		0	0	k__Bacteria;p__Actinobacteriota;c__Actinobacteria;o__Propionibacteriales;f__Propionibacteriaceae;g__Cutibacterium;s__Cutibacterium_acnes;
Acinetobacter_soli	0		0	0	k__Bacteria;p__Proteobacteria;c__Gammaproteobacteria;o__Pseudomonadales;f__Moraxellaceae;g__Acinetobacter;s__Acinetobacter_soli;
Thermomonas_sp.	0		0	0	k__Bacteria;p__Proteobacteria;c__Gammaproteobacteria;o__Xanthomonadales;f__Xanthomonadaceae;g__Thermomonas;s__Thermomonas_sp.;
Sphingobacterium_faecium	0		0	0	k__Bacteria;p__Bacteroidota;c__Bacteroidia;o__Sphingobacteriales;f__Sphingobacteriaceae;g__Sphingobacterium;s__Sphingobacterium_faecium;
Monoglobus_pectinilyticus	0		2.47721e-05	0.00247721	k__Bacteria;p__Firmicutes;c__Clostridia;o__Monoglobales;f__Monoglobaceae;g__Monoglobus;s__Monoglobus_pectinilyticus;
Parapedobacter_defluvii	0		0.000140375	0.0140375	k__Bacteria;p__Bacteroidota;c__Bacteroidia;o__Sphingobacteriales;f__Sphingobacteriaceae;g__Parapedobacter;s__Parapedobacter_defluvii;
Weissella_ceti	0		0	0	k__Bacteria;p__Firmicutes;c__Bacilli;o__Lactobacillales;f__Leuconostocaceae;g__Weissella;s__Weissella_ceti;
Parapedobacter_sp.	0		0.000115603	0.0115603	k__Bacteria;p__Bacteroidota;c__Bacteroidia;o__Sphingobacteriales;f__Sphingobacteriaceae;g__Olivibacter;s__Parapedobacter_sp.;
Sphingobacterium_sp.	0		5.78016e-05	0.00578016	k__Bacteria;p__Bacteroidota;c__Bacteroidia;o__Sphingobacteriales;f__Sphingobacteriaceae;g__Olivibacter;s__Sphingobacterium_sp.;
Methylopila_oligotropha	0		0	0	k__Bacteria;p__Proteobacteria;c__Alphaproteobacteria;o__Rhizobiales;f__Methylopilaceae;g__Methylopila;s__Methylopila_oligotropha;
Kineococcus_radiotolerans	0		0	0	k__Bacteria;p__Actinobacteriota;c__Actinobacteria;o__Kineosporiales;f__Kineosporiaceae;g__Kineococcus;s__Kineococcus_radiotolerans;
Bosea_sp.	0		8.25737e-06	0.000825737	k__Bacteria;p__Proteobacteria;c__Alphaproteobacteria;o__Rhizobiales;f__Beijerinckiaceae;g__Bosea;s__Bosea_sp.;
Atopobium_minutum	0		0	0	k__Bacteria;p__Actinobacteriota;c__Coriobacteriia;o__Coriobacteriales;f__Atopobiaceae;g__Atopobium;s__Atopobium_minutum;
Parabacteroides_goldsteinii	0		0	0	k__Bacteria;p__Bacteroidota;c__Bacteroidia;o__Bacteroidales;f__Tannerellaceae;g__Parabacteroides;s__Parabacteroides_goldsteinii;
Sphingomonas_sp.	0		0	0	k__Bacteria;p__Proteobacteria;c__Alphaproteobacteria;o__Sphingomonadales;f__Sphingomonadaceae;g__Sphingomonas;s__Sphingomonas_sp.;
Oxalicibacterium_faecigallinarum	0		1.65147e-05	0.00165147	k__Bacteria;p__Proteobacteria;c__Gammaproteobacteria;o__Burkholderiales;f__Oxalobacteraceae;g__Oxalicibacterium;s__Oxalicibacterium_faecigallinarum;
Alistipes_onderdonkii	0		2.47721e-05	0.00247721	k__Bacteria;p__Bacteroidota;c__Bacteroidia;o__Bacteroidales;f__Rikenellaceae;g__Alistipes;s__Alistipes_onderdonkii;
Selenomonadales_bacterium	0		6.60589e-05	0.00660589	k__Bacteria;p__Firmicutes;c__Clostridia;o__Oscillospirales;f__Oscillospirales;g__Hydrogenoanaerobacterium;s__Selenomonadales_bacterium;
Lutispora_thermophila	0		0	0	k__Bacteria;p__Firmicutes;c__Clostridia;o__Clostridia;f__Gracilibacteraceae;g__Lutispora;s__Lutispora_thermophila;
Acinetobacter_ursingii	0		0	0	k__Bacteria;p__Proteobacteria;c__Gammaproteobacteria;o__Pseudomonadales;f__Moraxellaceae;g__Acinetobacter;s__Acinetobacter_ursingii;
Psychrobacter_cibarius	0		3.30295e-05	0.00330295	k__Bacteria;p__Proteobacteria;c__Gammaproteobacteria;o__Pseudomonadales;f__Moraxellaceae;g__Psychrobacter;s__Psychrobacter_cibarius;
Bacteroides_sp.	0		0	0	k__Bacteria;p__Bacteroidota;c__Bacteroidia;o__Bacteroidales;f__Rikenellaceae;g__Alistipes;s__Bacteroides_sp.;
Lactobacillus_coryniformis	0		0	0	k__Bacteria;p__Firmicutes;c__Bacilli;o__Lactobacillales;f__Lactobacillaceae;g__Lactobacillus;s__Lactobacillus_coryniformis;
Terribacillus_goriensis	0		8.25737e-06	0.000825737	k__Bacteria;p__Firmicutes;c__Bacilli;o__Bacillales;f__Bacillaceae;g__Terribacillus;s__Terribacillus_goriensis;
Nocardioides_sp.	0		1.65147e-05	0.00165147	k__Bacteria;p__Actinobacteriota;c__Actinobacteria;o__Propionibacteriales;f__Nocardioidaceae;g__Nocardioides;s__Nocardioides_sp.;
Flavobacterium_ummariense	0		4.12868e-05	0.00412868	k__Bacteria;p__Bacteroidota;c__Bacteroidia;o__Flavobacteriales;f__Flavobacteriaceae;g__Flavobacterium;s__Flavobacterium_ummariense;
Rhodococcus_erythropolis	0		2.47721e-05	0.00247721	k__Bacteria;p__Actinobacteriota;c__Actinobacteria;o__Corynebacteriales;f__Nocardiaceae;g__Rhodococcus;s__Rhodococcus_erythropolis;
Myroides_odoratus	0		7.43163e-05	0.00743163	k__Bacteria;p__Bacteroidota;c__Bacteroidia;o__Flavobacteriales;f__Flavobacteriaceae;g__Myroides;s__Myroides_odoratus;
Flavobacterium_marinum	0		4.95442e-05	0.00495442	k__Bacteria;p__Bacteroidota;c__Bacteroidia;o__Flavobacteriales;f__Flavobacteriaceae;g__Flavobacterium;s__Flavobacterium_marinum;
Neisseria_perflava	0		2.47721e-05	0.00247721	k__Bacteria;p__Proteobacteria;c__Gammaproteobacteria;o__Burkholderiales;f__Neisseriaceae;g__Neisseria;s__Neisseria_perflava;
Brevundimonas_vesicularis	0		1.65147e-05	0.00165147	k__Bacteria;p__Proteobacteria;c__Alphaproteobacteria;o__Caulobacterales;f__Caulobacteraceae;g__Brevundimonas;s__Brevundimonas_vesicularis;
Paenibacillus_residui	0		0	0	k__Bacteria;p__Firmicutes;c__Bacilli;o__Paenibacillales;f__Paenibacillaceae;g__Paenibacillus;s__Paenibacillus_residui;
Schaalia_odontolytica	0		0	0	k__Bacteria;p__Actinobacteriota;c__Actinobacteria;o__Actinomycetales;f__Actinomycetaceae;g__Actinomyces;s__Schaalia_odontolytica;
Azospirillum_lipoferum	0		8.25737e-06	0.000825737	k__Bacteria;p__Proteobacteria;c__Alphaproteobacteria;o__Azospirillales;f__Azospirillaceae;g__Azospirillum;s__Azospirillum_lipoferum;
Nocardioides_exalbidus	0		0	0	k__Bacteria;p__Actinobacteriota;c__Actinobacteria;o__Propionibacteriales;f__Nocardioidaceae;g__Nocardioides;s__Nocardioides_exalbidus;
Dokdonella_koreensis	0		0	0	k__Bacteria;p__Proteobacteria;c__Gammaproteobacteria;o__Xanthomonadales;f__Rhodanobacteraceae;g__Dokdonella;s__Dokdonella_koreensis;
Anaerostipes_hadrus	0		4.95442e-05	0.00495442	k__Bacteria;p__Firmicutes;c__Clostridia;o__Lachnospirales;f__Lachnospiraceae;g__Anaerostipes;s__Anaerostipes_hadrus;
Lactobacillus_songhuajiangensis	0		0	0	k__Bacteria;p__Firmicutes;c__Bacilli;o__Lactobacillales;f__Lactobacillaceae;g__Lactobacillus;s__Lactobacillus_songhuajiangensis;
Spirosoma_oryzae	0		0	0	k__Bacteria;p__Bacteroidota;c__Bacteroidia;o__Cytophagales;f__Spirosomaceae;g__Spirosoma;s__Spirosoma_oryzae;
Bdellovibrio_sp.	0		4.12868e-05	0.00412868	k__Bacteria;p__Bdellovibrionota;c__Bdellovibrionia;o__Bdellovibrionales;f__Bdellovibrionaceae;g__Bdellovibrio;s__Bdellovibrio_sp.;
Clostridium_argentinense	0		0	0	k__Bacteria;p__Firmicutes;c__Clostridia;o__Clostridiales;f__Clostridiaceae;g__Clostridium_sensu_stricto_13;s__Clostridium_argentinense;
Cytophaga_sp.	0		0	0	k__Bacteria;p__Bacteroidota;c__Bacteroidia;o__Flavobacteriales;f__Flavobacteriaceae;g__Flavobacterium;s__Cytophaga_sp.;
Novosphingobium_rosa	0		0	0	k__Bacteria;p__Proteobacteria;c__Alphaproteobacteria;o__Sphingomonadales;f__Sphingomonadaceae;g__Novosphingobium;s__Novosphingobium_rosa;
Tuberibacillus_calidus	0		0	0	k__Bacteria;p__Firmicutes;c__Bacilli;o__Bacillales;f__Sporolactobacillaceae;g__Tuberibacillus;s__Tuberibacillus_calidus;
Peredibacter_starrii	0		0	0	k__Bacteria;p__Bdellovibrionota;c__Bdellovibrionia;o__Bacteriovoracales;f__Bacteriovoracaceae;g__Peredibacter;s__Peredibacter_starrii;
Collinsella_tanakaei	0		4.12868e-05	0.00412868	k__Bacteria;p__Actinobacteriota;c__Coriobacteriia;o__Coriobacteriales;f__Coriobacteriaceae;g__Collinsella;s__Collinsella_tanakaei;
Bacillus_badius	0		1.65147e-05	0.00165147	k__Bacteria;p__Firmicutes;c__Bacilli;o__Bacillales;f__Bacillaceae;g__Bacillus;s__Bacillus_badius;
Lacibacterium_aquatile	0		0	0	k__Bacteria;p__Proteobacteria;c__Alphaproteobacteria;o__Elsterales;f__Elsteraceae;g__Lacibacterium;s__Lacibacterium_aquatile;
Ruminiclostridium_cellobioparum	0		0	0	k__Bacteria;p__Firmicutes;c__Clostridia;o__Clostridia;f__Hungateiclostridiaceae;g__Ruminiclostridium;s__Ruminiclostridium_cellobioparum;
Lachnospiraceae_bacterium	0		0	0	k__Bacteria;p__Firmicutes;c__Clostridia;o__Lachnospirales;f__Lachnospiraceae;g__Epulopiscium;s__Lachnospiraceae_bacterium;
Chryseobacterium_hispanicum	0		0	0	k__Bacteria;p__Bacteroidota;c__Bacteroidia;o__Flavobacteriales;f__Weeksellaceae;g__Chryseobacterium;s__Chryseobacterium_hispanicum;
Ancylobacter_sp.	0		8.25737e-06	0.000825737	k__Bacteria;p__Proteobacteria;c__Alphaproteobacteria;o__Rhizobiales;f__Xanthobacteraceae;g__Ancylobacter;s__Ancylobacter_sp.;
Saccharopolyspora_hordei	0		0	0	k__Bacteria;p__Actinobacteriota;c__Actinobacteria;o__Pseudonocardiales;f__Pseudonocardiaceae;g__Saccharopolyspora;s__Saccharopolyspora_hordei;
Alistipes_sp.	0		0	0	k__Bacteria;p__Bacteroidota;c__Bacteroidia;o__Bacteroidales;f__Rikenellaceae;g__Alistipes;s__Alistipes_sp.;
Cutibacterium_avidum	0		0	0	k__Bacteria;p__Actinobacteriota;c__Actinobacteria;o__Propionibacteriales;f__Propionibacteriaceae;g__Cutibacterium;s__Cutibacterium_avidum;
Lactobacillus_farciminis	0		0	0	k__Bacteria;p__Firmicutes;c__Bacilli;o__Lactobacillales;f__Lactobacillaceae;g__Lactobacillus;s__Lactobacillus_farciminis;
Nakamurella_multipartita	0		0	0	k__Bacteria;p__Actinobacteriota;c__Actinobacteria;o__Frankiales;f__Nakamurellaceae;g__Nakamurella;s__Nakamurella_multipartita;
Sphingobacteriales_bacterium	0		2.47721e-05	0.00247721	k__Bacteria;p__Bacteroidota;c__Bacteroidia;o__Chitinophagales;f__Chitinophagaceae;g__Parasegetibacter;s__Sphingobacteriales_bacterium;
Anaerofustis_sp.	0		1.65147e-05	0.00165147	k__Bacteria;p__Firmicutes;c__Clostridia;o__Eubacteriales;f__Anaerofustaceae;g__Anaerofustis;s__Anaerofustis_sp.;
Agromyces_sp.	0		2.47721e-05	0.00247721	k__Bacteria;p__Actinobacteriota;c__Actinobacteria;o__Micrococcales;f__Microbacteriaceae;g__Agromyces;s__Agromyces_sp.;
Planomicrobium_sp.	0		0	0	k__Bacteria;p__Firmicutes;c__Bacilli;o__Bacillales;f__Planococcaceae;g__Planomicrobium;s__Planomicrobium_sp.;
Alcaligenes_faecalis	0		2.47721e-05	0.00247721	k__Bacteria;p__Proteobacteria;c__Gammaproteobacteria;o__Burkholderiales;f__Alcaligenaceae;g__Alcaligenes;s__Alcaligenes_faecalis;
Paenibacillus_agarexedens	0		0	0	k__Bacteria;p__Firmicutes;c__Bacilli;o__Paenibacillales;f__Paenibacillaceae;g__Paenibacillus;s__Paenibacillus_agarexedens;
Streptococcus_sp.	0		8.25737e-06	0.000825737	k__Bacteria;p__Firmicutes;c__Bacilli;o__Lactobacillales;f__Streptococcaceae;g__Streptococcus;s__Streptococcus_sp.;
Aliidongia_dinghuensis	0		0	0	k__Bacteria;p__Proteobacteria;c__Alphaproteobacteria;o__Elsterales;f__Elsteraceae;g__Aliidongia;s__Aliidongia_dinghuensis;
Alcanivorax_pacificus	0		8.25737e-06	0.000825737	k__Bacteria;p__Proteobacteria;c__Gammaproteobacteria;o__Oceanospirillales;f__Alcanivoracaceae1;g__Alcanivorax;s__Alcanivorax_pacificus;
Hyphomicrobium_vulgare	0		0	0	k__Bacteria;p__Proteobacteria;c__Alphaproteobacteria;o__Rhizobiales;f__Hyphomicrobiaceae;g__Hyphomicrobium;s__Hyphomicrobium_vulgare;
Mucilaginibacter_daejeonensis	0		0	0	k__Bacteria;p__Bacteroidota;c__Bacteroidia;o__Sphingobacteriales;f__Sphingobacteriaceae;g__Mucilaginibacter;s__Mucilaginibacter_daejeonensis;
Prevotella_melaninogenica	0		0	0	k__Bacteria;p__Bacteroidota;c__Bacteroidia;o__Bacteroidales;f__Prevotellaceae;g__Prevotella;s__Prevotella_melaninogenica;
Saccharopolyspora_rectivirgula	0		2.47721e-05	0.00247721	k__Bacteria;p__Actinobacteriota;c__Actinobacteria;o__Pseudonocardiales;f__Pseudonocardiaceae;g__Pseudonocardiaceae;s__Saccharopolyspora_rectivirgula;
Akkermansia_muciniphila	0		0	0	k__Bacteria;p__Verrucomicrobiota;c__Verrucomicrobiae;o__Verrucomicrobiales;f__Akkermansiaceae;g__Akkermansia;s__Akkermansia_muciniphila;
Flavobacteriia_bacterium	0		2.47721e-05	0.00247721	k__Bacteria;p__Bacteroidota;c__Bacteroidia;o__Flavobacteriales;f__Crocinitomicaceae;g__Fluviicola;s__Flavobacteriia_bacterium;
Lactobacillus_oryzae	0		0	0	k__Bacteria;p__Firmicutes;c__Bacilli;o__Lactobacillales;f__Lactobacillaceae;g__Lactobacillus;s__Lactobacillus_oryzae;
Lactobacillus_fermentum	0		0	0	k__Bacteria;p__Firmicutes;c__Bacilli;o__Lactobacillales;f__Lactobacillaceae;g__Lactobacillus;s__Lactobacillus_fermentum;
Pseudogulbenkiania_sp.	0		0	0	k__Bacteria;p__Proteobacteria;c__Gammaproteobacteria;o__Burkholderiales;f__Chromobacteriaceae;g__Pseudogulbenkiania;s__Pseudogulbenkiania_sp.;
Anaerotruncus_colihominis	0		0	0	k__Bacteria;p__Firmicutes;c__Clostridia;o__Oscillospirales;f__Ruminococcaceae;g__Anaerotruncus;s__Anaerotruncus_colihominis;
hydrothermal_vent	0		0	0	k__Bacteria;p__WPS-2;c__WPS-2;o__WPS-2;f__WPS-2;g__WPS-2;s__hydrothermal_vent;
Idiomarina_loihiensis	0		1.65147e-05	0.00165147	k__Bacteria;p__Proteobacteria;c__Gammaproteobacteria;o__Alteromonadales;f__Idiomarinaceae;g__Idiomarina;s__Idiomarina_loihiensis;
Shewanella_baltica	0		0	0	k__Bacteria;p__Proteobacteria;c__Gammaproteobacteria;o__Alteromonadales;f__Shewanellaceae;g__Shewanella;s__Shewanella_baltica;
Collinsella_stercoris	0		0	0	k__Bacteria;p__Actinobacteriota;c__Coriobacteriia;o__Coriobacteriales;f__Coriobacteriaceae;g__Collinsella;s__Collinsella_stercoris;
Alloscardovia_omnicolens	0		8.25737e-06	0.000825737	k__Bacteria;p__Actinobacteriota;c__Actinobacteria;o__Bifidobacteriales;f__Bifidobacteriaceae;g__Alloscardovia;s__Alloscardovia_omnicolens;
Chitinophaga_terrae	0		0		k__Bacteria;p__Bacteroidota;c__Bacteroidia;o__Chitinophagales;f__Chitinophagaceae;g__Chitinophaga;s__Chitinophaga_terrae;
Thermocrispum_municipale	0		0		k__Bacteria;p__Actinobacteriota;c__Actinobacteria;o__Pseudonocardiales;f__Pseudonocardiaceae;g__Thermocrispum;s__Thermocrispum_municipale;
Ruminococcus_callidus	0		0		k__Bacteria;p__Firmicutes;c__Clostridia;o__Oscillospirales;f__Ruminococcaceae;g__Ruminococcus;s__Ruminococcus_callidus;
Clostridiales_bacterium	0		0		k__Bacteria;p__Firmicutes;c__Clostridia;o__Oscillospirales;f__Eubacterium_coprostanoligenes_group;g__Eubacterium_coprostanoligenes_group;s__Clostridiales_bacterium;
Pedobacter_sp.	0		0		k__Bacteria;p__Bacteroidota;c__Bacteroidia;o__Sphingobacteriales;f__Sphingobacteriaceae;g__Pedobacter;s__Pedobacter_sp.;
Lachnospiraceae_bacterium	0		0		k__Bacteria;p__Firmicutes;c__Clostridia;o__Lachnospirales;f__Lachnospiraceae;g__Blautia;s__Lachnospiraceae_bacterium;
Anaerotruncus_sp.	0		0		k__Bacteria;p__Firmicutes;c__Clostridia;o__Oscillospirales;f__Ruminococcaceae;g__Anaerotruncus;s__Anaerotruncus_sp.;
bacterium_NLAE-zl-H431	0		0		k__Bacteria;p__Bacteroidota;c__Bacteroidia;o__Bacteroidales;f__Bacteroidaceae;g__Bacteroides;s__bacterium_NLAE-zl-H431;
