# Supplementary material for: The Colorectal Cancer Microbiota Alter Their Transcriptome To Adapt to the Acidity, Reactive Oxygen Species, and Metabolite Availability of Gut Microenvironments
Source: mSphere. 2023 Feb 27;8(2):e00627-22. doi: 10.1128/msphere.00627-22 (PMC10117117; doi:10.1128/msphere.00627-22)
Supplement: TABLE S1 [file msphere.00627-22-s0008.xlsx]

## Sheet: Table S1 
Study Number	Age	Gender	Smoker	Height & Weight	BMI	CEA range <6 ug/L (Carcinoembryonic Antigen)	CRC Stage	Previous Medical History	Medication	Genetic Background	Sample collection	History of Antibiotic and Chemotherapy	Endoscopy	Bowel preparation	History of hospitalizations, including surgery (past 12 months)
CRC275	64	Male	ex 20 years	180cm | 85kg	26.2	3	T3 N1a M0	None	None	ADENOCARCINOMA: LOSS OF MLH1 EXPRESSION AND CODON 600 MUTATION OF THE BRAF GENE	2019-08-02	nil	2019-07-02	nil	nil
CRC276	69	Male	ex 30 years	166cm | 108kg	39.2	4	T3 N2a M0	Type 2 Diabetes, 2 Hip Replacements, Sleep Apnoea, Hypertension	Empagliflozin, Losartan, Amlodipine, Co-Dydramol, Atorvastatin, omeprazole, Aspirin, Metformin	NO LOSS OF MMR PROTEIN EXPRESSION IN ADENOCARCINOMA	2019-08-04	nil	2019-07-04	nil	nil
CRC277	67	Male	Stopped 2007	182cm | 85.5kg	25.6	4	T3 N1a M0	Emphysema, Aortic aneuryism, Hypothyroid, arthritis, anaemia	Levothyroxine, Atorvastatin, Omeprazole, Buspirone, Citalopram, Tiotropium, Zapain, Salamol, Duoresp	ADENOCARCINOMA: LOSS OF MLH1 EXPRESSION WITH WILD TYPE BRAF GENE BUT HYPERMETHYLATION OF MLH1 PROMOTER. BRAF HAS NO MUTATIONS AT CODON 600	2019-07-29	nil	2019-06-29	nil	nil
CRC278	80	Female	Never smoked	140cm | 41.7kg	26.2	3	T3 N0 M0	Osteoarthritis, Breast CA 30 years ago, Anaemia	Adcal, Furosemide	NO LOSS OF MMR PROTEIN EXPRESSION IN ADENOCARCINOMA	2019-08-11	nil	2019-07-11	nil	nil
CRC279	52	Male	Never smoked	173.5cm | 62.2kg	20.7	2	T2 N0 M0	IBS	Mebeverine	NO LOSS OF MMR PROTEIN EXPRESSION IN ADENOCARCINOMA (MMR PROFICIENT). THE NEOPLASM IS EXPECTED TO BE MICROSATELLITE STABLE	2019-08-18	nil	2019-07-18	nil	nil
CRC280	72	Male	Stopped 1994	172.5cm | 90.4kg	30.4	4	T4a N2b M0	Hypertension, Asthma, Bilateral Knee replacements	Irbestartan, Ventolin	NO MUTATIONS IN EGFR, BRAF, KRAS or NRAS	2019-09-23	nil	2019-08-23	nil	nil
CRC281	80	Male	Stopped for 50 years	179cm | 82.5kg	25.7	3	T4a N0 M0	Previous Squamous cell carcinoma skin, Myasthenia Gravis	Amitriplyline, Pednisolone, Lansoprazole, Thealoz eye drops	NO LOSS OF MMR PROTEIN EXPRESSION IN ADENOCARCINOMA	2019-09-15	nil	2019-08-15	nil	nil
CRC282	81	Female	Never smoked	164cm | 89.8kg	33.4	2	T3 N0 M0	T2DM, Stroke 30 years ago, Hypertension, Cholecystectomy, Hysterectomy	Ramipril, aspirin, Metformin, Co-amiloruse, ferrous fumarate, simvastatin	NO LOSS OF MMR PROTEIN EXPRESSION IN ADENOCARCINOMA (MMR PROFICIENT). THE NEOPLASM IS EXPECTED TO BE MICROSATELLITE STABLE. ADENOMATOUS CHANGES ARE NOTED IN THE ADJACENT MUCOSA	2019-09-25	nil	2019-08-25	nil	nil
CRC283	65	Male	Stopped 1975	182.5cm | 80.2kg	24.1	11	T4 N0 M0	T2DM, Anaemia	Atorvastatin, Dapagliflozin/Metformin, Gliclazide, Sitagliptin, Hydroxycobalamin	NO LOSS OF MMR PROTEIN EXPRESSION IN ADENOCARCINOMA	2019-11-01	nil	2019-10-01	nil	nil
CRC284	76	Male	Stopped 15 years ago	176cm | 97.8kg	31.3	3	T4 N1b M0	AF, COPD	Digoxin, Rivaroxiban, Lansoprazole, Ventolin inhaler	NO LOSS OF MMR PROTEIN EXPRESSION IN ADENOCARCINOMA	2019-10-22	nil	2019-09-22	nil	nil
V293	28	Female	4 cigarettes a day	164cm | 55.6kg	20.7	n/a	n/a	nil	nil	n/a	2019-10-09	nil	n/a	n/a	nil
V294	51	Male	Never smoked	186cm | 112.6kg	32.5	n/a	n/a	nil	nil	n/a	2019-11-10	nil	n/a	n/a	nil
V295	31	Male	Never smoked	174cm | 69kg	22.8	n/a	n/a	nil	nil	n/a	2019-10-08	nil	n/a	n/a	nil
V296	24	Male	Never smoked	173cm | 146kg	48.8	n/a	n/a	nil	nil	n/a	2019-10-09	nil	n/a	n/a	nil
V297	48	Female	Never smoked	170cm | 72kg	25	n/a	n/a	nil	nil	n/a	2019-10-17	nil	n/a	n/a	nil
V298	39	Female	6 cigarettes a day	162cm | 64kg	24.4	n/a	n/a	nil	nil	n/a	2019-10-18	nil	n/a	n/a	nil
V299	25	Female	Never smoked	172cm | 58.4kg	19.7	n/a	n/a	nil	nil	n/a	2019-10-15	nil	n/a	n/a	nil
V300	32	Female	Never smoked	182cm | 82.5kg	24.9	n/a	n/a	nil	nil	n/a	2019-11-20	nil	n/a	n/a	nil
V301	31	Female	Never smoked	162cm | 64kg	24.3	n/a	n/a	nil	nil	n/a	2019-12-05	nil	n/a	n/a	nil
V302	40	Male	Never smoked	180cm | 71kg	21.9	n/a	n/a	nil	nil	n/a	2019-12-18	nil	n/a	n/a	nil
